# Supplementary material for: Nonalcoholic fatty liver disease with elevated alanine aminotransferase levels is negatively associated with bone mineral density: Cross-sectional study in U.S. adults
Source: PLoS One. 2018 Jun 13;13(6):e0197900. doi: 10.1371/journal.pone.0197900 (PMC5999215; doi:10.1371/journal.pone.0197900)
Supplement: S2 File — (ZIP) [file pone.0197900.s016.zip]

Archive with 24 entries (23 files):
- Revised_v2_PLOS_ONE_SourceCode/data/
- Revised_v2_PLOS_ONE_SourceCode/data/adult.sas
- Revised_v2_PLOS_ONE_SourceCode/data/combine_dataset.sas
- Revised_v2_PLOS_ONE_SourceCode/data/exam.sas
- Revised_v2_PLOS_ONE_SourceCode/data/lab.sas
- Revised_v2_PLOS_ONE_SourceCode/data/lab2.sas
- Revised_v2_PLOS_ONE_SourceCode/data/nhanes17A.sas
- Revised_v2_PLOS_ONE_SourceCode/data/nhanes34A.sas
- Revised_v2_PLOS_ONE_SourceCode/data/premed.sas
- Revised_v2_PLOS_ONE_SourceCode/data/rxinfo.sas
- Revised_v2_PLOS_ONE_SourceCode/data/steroid_ds.sas7bdat
- Revised_v2_PLOS_ONE_SourceCode/data/youth.sas
- Revised_v2_PLOS_ONE_SourceCode/Primary_analysis_descriptive_stratify_model.sas
- Revised_v2_PLOS_ONE_SourceCode/Primary_analysis_sex_stratified_for_1_male.sas
- Revised_v2_PLOS_ONE_SourceCode/Primary_analysis_sex_stratified_for_2_premenop.sas
- Revised_v2_PLOS_ONE_SourceCode/Primary_analysis_sex_stratified_for_3_postmenop.sas
- Revised_v2_PLOS_ONE_SourceCode/Secondary_analysis_descriptive_stratify_model.sas
- Revised_v2_PLOS_ONE_SourceCode/Secondary_analysis_sex_stratified_for_1_male.sas
- Revised_v2_PLOS_ONE_SourceCode/Secondary_analysis_sex_stratified_for_2_premenop.sas
- Revised_v2_PLOS_ONE_SourceCode/Secondary_analysis_sex_stratified_for_3_postmenop.sas
- Revised_v2_PLOS_ONE_SourceCode/Third_Fib4_comparison.sas
- Revised_v2_PLOS_ONE_SourceCode/Third_IR_vitD_for_all.sas
- Revised_v2_PLOS_ONE_SourceCode/Third_IR_vitD_for_male.sas
- Revised_v2_PLOS_ONE_SourceCode/Xclude_fractures_sensitivity_analysis.sas
