# Supplementary material for: Nonalcoholic fatty liver disease with elevated alanine aminotransferase levels is negatively associated with bone mineral density: Cross-sectional study in U.S. adults
Source: PLoS One. 2018 Jun 13;13(6):e0197900. doi: 10.1371/journal.pone.0197900 (PMC5999215; doi:10.1371/journal.pone.0197900)
Supplement: S2 File — (ZIP) [file pone.0197900.s016.zip › Revised_v2_PLOS_ONE_SourceCode/data/combine_dataset.sas]

/* First run the following programs to obtain each dataset. 
".\adult.sas";
".\exam.sas";
".\lab.sas";
".\nhanes17A.sas";
".\nhanes34A.sas";

".\premed.sas"
*/

libname combine ".\";

DATA fltrd_adult ;
  length SEQN 8;
  set combine.adult;
  keep SEQN SDPSTRA6 SDPPSU6 WTPFEX6 WTPFHX6
    MXPSESSR HXPSESSR
    DMPPIR
    HFA8R   
	HAG11 HAG12
HAR1 HAR3 HAR5
HAT1S   HAT1MET  HAT2  HAT2MET  HAT3S  HAT4  HAT4MET  HAT5S
HAT6    HAT6MET  HAT7S HAT8   HAT8MET  HAT9S HAT10    HAT10MET 
HAT11S  HAT12  HAT12MET HAT13S  HAT14  HAT14MET 
HAT15S  HAT16  HAT16MET HAT17S  HAT18  HAT19CD  
HAT19MET HAT20S HAT21CD HAT21MET HAT22S HAT23CD  
HAT23MET HAT24S HAT25CD HAT25MET HAT26S HAT27    
HAG5A HAG5B HAG5C HAG12  /* For 2nd Revision  */
;
RUN;

DATA fltrd_exam ;
  length SEQN 8;
  set combine.exam;
  keep SEQN SDPSTRA6 SDPPSU6 WTPFEX6 WTPFHX6
       MYPF3S MYPF4 
       HSSEX DMARETHN DMARACER DMAETHNR

	   HSAGEIR  HSAGEU 

       BMPBMI BMPWT BMPHT BMPWAIST 
	   MYPB1 MYPB3 MYPB4 MYPB5
       
	   DMPPIR

	   PEP6G1 PEP6G3 PEP6H1 PEP6H3 PEP6I1 PEP6I3

	   MYPC3 

	   HXPH4

	   MAPE3S MAPE4 

	   MAPF12 MAPF15 MAPF21 MAPF22 MAPF32S 
       MAPF25 MAPF26 MAPF27 MAPF28 MAPF29

       MAPF30  MAPF31  MAPF32S  MAPF33s MAPF34R MAPF34CK
       MAPF34A MAPF34B MAPF34CS
       MAPF36  MAPF37  MAPF38   MAPF39S  MAPF40
       MAPF41  MAPF42  MAPF43S  MAPF44
       MAPF45  MAPF46  MAPF47S  MAPF48

	   MYPC5  MYPC7S
       MYPC17 MYPC20  MYPC10  MYPC11

	   BDPEXFLR  BDPFNBMD
	   ;
RUN;


DATA fltrd_lab ; /* I don't know why, but the length of SEQN is only 4. Other datasets have 7 length.*/
  length SEQN 8;
  set combine.lab;
  keep SEQN SDPSTRA6 SDPPSU6 WTPFEX6 WTPFHX6 G1P G1PSI SGP SGPSI TGP TGPSI LCP LCPSI
       HDP HDPSI CEP CRP ASPSI ATPSI SSP SAP HCP I1P I1PSI 
	   FHPSI
	   PHPFAST
	   ICPSI  /* Added calcium for revised article. */
	   PLP PLPSI /* Added to calculate Fib4 in revised article.*/
	   ;
RUN;
/* PHPFAST : Computed number of hours since last ate or drank. 88888 should be converted into . */


DATA fltrd_lab2 ;
  length SEQN 8;
  set combine.lab2;
  keep SEQN SDPSTRA6 SDPPSU6 WTPFEX6 WTPFHX6 T4P T4PSI THP THPSI VDP VDPSI ;
RUN;

DATA fltrd_17a ;
  length SEQN 8;
  set combine.nhanes17a;
  keep SEQN BDPSCAN BGPNNBMD BGPITBMD  BGPFSBMD ;
RUN;


DATA fltrd_34a ;
  length SEQN 8;
  set combine.nhanes34a;
  keep SEQN  GUPHSPF GUPHSPFR
GUPHSLKC /* Liver to kidney contrast */
GUPHSPB /* Parenchymal brightness */
GUPHSDBA /* Deep beam attenuation */
GUPHSVW /* Vessel walls  */
GUPHSDGB /* GB waLL*/ 
GUPHSPF /* HS primary finding */
; 
RUN;

DATA combine.nhanes3cmbd;
  merge fltrd_adult fltrd_exam fltrd_lab fltrd_lab2 fltrd_17a fltrd_34a ; 
  by SEQN;
RUN;

/* 
PROC CONTENTS data=combine.nhanes3cmbd; RUN; 
*/

DATA combine.nhanes3cmbd2;
  merge combine.nhanes3cmbd(in=A) combine.steroid_ds(in=B);
  by SEQN ; 
  if A;
RUN;

DATA combine.nhanes3cmbd3;
  set combine.nhanes3cmbd2;
  if (steroid_use = .) then steroid_use = 1 ;
RUN;

/* 
PROC CONTENTS data=combine.nhanes3cmbd2; RUN; 
*/

/*
PROC SUMMARY data=combine.nhanes3cmbd2 NOPRINT;
  by SEQN;
  output out=cmbd2 ;
RUN;

PROC PRINT data=cmbd2(obs=100);
RUN;

PROC FREQ data=cmbd2;
  tables _FREQ_ ;
RUN;
*/

DATA nhanes3;
  set combine.nhanes3cmbd3;
  /* Weights and sampling design */
  ststr = SDPSTRA6;
  psu = SDPPSU6;
  sweight = WTPFEX6;

  /* People who took exam at MEC */
  mec_exam = 2;
  if MXPSESSR in (1, 2, 3) then mec_exam = 1;
  /* People who took exam at HOME */
  home_exam = 2;
  if HXPSESSR in (1, 2, 3, 8) then home_exam = 1;

  /* AGE, GENDER, RACE-ETHNICITY. These variables have no missing values from 40 <= age <= 75. */
  /* Guideline: http://www.cdc.gov/nchs/data/nhanes/nhanes3/nh3gui.pdf */
  age = HSAGEIR ; /* HSAGEIR comes from adult interview. So 1888 younter people seems to be coded as missing. */
  if 20 <= age <= 29 then age_cat = 1;
  else if 30 <= age <= 39 then age_cat = 2 ;
  else if 40 <= age <= 49 then age_cat = 3 ;
  else if 50 <= age <= 59 then age_cat = 4 ;
  else if 60 <= age <= 74 then age_cat = 5 ;

  if HSSEX = 1 then female = 2 ; /* When male */
  else if HSSEX = 2 then female = 1;
  race = DMARACER ;  /* 1: White 2: Black 3: Others.  I WON'T USE THIS VARIABLE. */
  raceeth = DMARETHN ; /* 1: NH white 2: NH black 3: Mexican-American 4: Others */
                       /* Others group includes other Hispanics, Asians, and Native American. Sample size is small to analyze. */

  bodyweight = BMPWT;  /* Weight: BMPWT (kg) */
  if bodyweight = 888888 then bodyweight = . ;
  height = BMPHT ;    /* Standing height:  BMPHT (cm) */
  if height = 88888 then bodyweight = . ;
  BMI = BMPBMI ;      /* BMI */
  if (bmi = 8888) then bmi = .;
  calc_bmi = bodyweight / (height/100) / (height/100) ; /* I confirmed that BMI and CALC_BMI correlate completely */

  /* alcohol consumption */
  excess_alc = . ;
  days_of_drk = MAPE3S; 
  if days_of_drk in (888, 999) then days_of_drk = . ;
  num_of_drk = MAPE4;
  if num_of_drk in (888, 999) then num_of_drk = . ;
  if num_of_drk = 90 then num_of_drk = 9;
  avrg_num_drk = num_of_drk * days_of_drk / 365;
  if (female = 1) and (avrg_num_drk > 1 ) then  excess_alc = 1;
  if (female = 2) and (avrg_num_drk > 2 ) then  excess_alc = 1;

  /* LAB data */
  tsh = THP;
  if (tsh = 888888) then tsh = .;
  hbv = SAP; /* Hepatitis B surface antigen (HBsAg) */
  hcv = HCP; /* Hepatitis C antibody (HCV-antibody) */

  cre = CEP; /* mg/dl https://en.wikipedia.org/wiki/Renal_function#Estimated_GFR_.28eGFR.29_using_Modification_of_Diet_in_Renal_Disease_.28MDRD.29_formula*/
  if (cre = 8888) then cre = . ;

  std_cre = 0.960 * cre - 0.184 ;
  egfr = 175 * (std_cre ** (-1.154)) * (age ** (-0.203)) ;
  if (female = 1) then egfr = egfr * 0.742;
  if (race = 2) then egfr = egfr * 1.212 ;

  /* Hyperthyroidism */
  hyper_thy = .;
  if 0 <= tsh < 0.1 then hyper_thy = 1;
  else if 0.1 <= tsh then hyper_thy = 2; 

  /* Hepatitis ? */
  hepatitis = 2;
  if hbv = 1 then  hepatitis = 1;
  if hcv = 1 then hepatitis = 1; 

  /* Renal dysfunction */
  renal_dys = .;
  if 0 < egfr < 30 then renal_dys = 1; 
  else if 30 <= egfr  then renal_dys = 2;

  /* Hours after the person ate or drank last. */
  hrs_last_eat  =  PHPFAST ;
  if hrs_last_eat = 88888 then hrs_last_eat = . ; 

  /* HOMA-IR*/
  insulin = I1P;  /* uU/mL */
  if insulin = 888888 then insulin = .;
  glucose = SGPSI;  /* mmol/L */
  if glucose = 88888 then glucose = .; 
  homa_ir = (insulin * glucose)/22.5 ;
  /* This formula is confirmed by the article, http://care.diabetesjournals.org/content/27/6/1487.long */

  /* Valid Insulin Flag */
  valid_ins = . ;
  glucose_mg = glucose * 18 ;
  if ( 50 < glucose_mg < 250 ) and ( 6 <= hrs_last_eat < 24 ) then valid_ins = 1;
  /* Specify (valid_ins = 1) in subpopx, when evaluating HOMA-IR. */

  /* Normalized Calcium (Serum normalized calcium (mmol/L)) */
  calcium = ICPSI;
  if calcium = 8888 then calcium = . ;

  /* ALT */
  alt = ATPSI ; /* Alanine aminotransferase: SI (U/L) (U/L) */
  if alt = 888 then alt = . ;

  /* Vitamin D*/
  vitamin_d = VDPSI ; 

  /* Bone mineral density */
  /* Explanation: ftp://ftp.cdc.gov/pub/Health_Statistics/NCHS/nhanes/nhanes3/17A/readme.txt */
  
  /* CRP */
  if crp = 88888 then crp = . ;
  
  bmd_fn = BDPFNBMD ;
  if bmd_fn = 88888 then bmd_fn = . ;

  bmd_tr = BDPTOBMD ;  /* total hip region */ 
  if bmd_tr = 88888 then bmd_tr = . ;

  bmd_nn = BGPNNBMD ;
  if bmd_nn = 88888 then bmd_nn = . ;

  bmd_it = BGPITBMD ;
  if bmd_it = 88888 then bmd_it = . ;
  bmd_fs = BGPFSBMD ;
  if bmd_fs = 88888 then bmd_fs = . ;

  bmd_exam = BDPEXFLR ;
  bmd_fn_exam = 2;
  if 0 <= BGPNNBMD <= 5 then bmd_fn_exam = 1;

  /* fatty liver */
  /* Explanation: http://www.cdc.gov/nchs/nhanes/nhanes3/HGUHS.htm */
  fld_status = GUPHSPF ;

  if fld_status in (7,8) then fld = . ; 
  else if fld_status in (1, 2) then fld = 2; /*Normal (or mild) */
  else if fld_status in (3, 4) then fld = 1; /*Moderate-severe */ 

  /* Four categories in fattyliver   */
  fld_cat = fld_status;
  if fld_cat in (7,8) then fld_cat = . ; /* 1: Normal, 2: Mild, 3: Moderate, 4: Severe */

  /* New two categories in fattyliver */
  if fld_status in (7,8)          then fld2 = . ; 
  else if fld_status in (1 )      then fld2 = 2; /*Normal */
  else if fld_status in (2, 3, 4) then fld2 = 1; /*Mild-Moderate-severe */ 


  /* Fattyliver with ALT severity. I feel this variable is hard to use. Because the number of fld_alt =3 people is not so large.  */
  fld_alt = .;
  if (female = 2 ) then do;
    if GUPHSPF = 1 then fld_alt = 3;
    else if (GUPHSPF in (2,3,4) and (0 < alt < 40 ))   then fld_alt = 2;
    else if (GUPHSPF in (2,3,4) and 880 >= alt >= 40 ) then fld_alt = 1;
  end;
  else if (female = 1 ) then do;
    if GUPHSPF = 1 then fld_alt = 3;
    else if (GUPHSPF in (2,3,4) and (0 < alt < 31 ))   then fld_alt = 2;
    else if (GUPHSPF in (2,3,4) and 880 >= alt >= 31 ) then fld_alt = 1;  
  end;

  fld_alt2 = .;
  if (female in (1, 2 )) then do;
    if GUPHSPF = 1 then fld_alt2 = 3;
    else if (GUPHSPF in (2,3,4) and (0 < alt < 30 ))   then fld_alt2 = 2;
    else if (GUPHSPF in (2,3,4) and 880 >= alt >= 30 ) then fld_alt2 = 1;
  end;

  fld_alt3 = .;
  if (female in ( 1, 2 )) then do;
    if GUPHSPF in (1, 2) then fld_alt3 = 3;
    else if (GUPHSPF in (3,4) and (0 < alt < 30 ))   then fld_alt3 = 2;
    else if (GUPHSPF in (3,4) and 880 >= alt >= 30 ) then fld_alt3 = 1;
  end;

  fld_alt4 = .;
  if (female in (1,  2) ) then do;
    if      (GUPHSPF in (1)      and (0 < alt < 30 )    ) then fld_alt4 = 4;
    else if (GUPHSPF in (1)      and (30 <= alt <= 880 )) then fld_alt4 = 3;
    else if (GUPHSPF in (2, 3,4) and (0 < alt < 30     )) then fld_alt4 = 2;
    else if (GUPHSPF in (2, 3,4) and (30 <= alt <= 880 )) then fld_alt4 = 1;
  end;
  
  /* For revised manuscript */
  fld_alt22 = .;
  if (female in ( 1, 2 )) then do;
    if GUPHSPF in (1, 2) then fld_alt22 = 3;
    else if (GUPHSPF in (3,4) and (0 < alt <= 22 ))   then fld_alt22 = 2;
    else if (GUPHSPF in (3,4) and 880 >= alt > 22 ) then fld_alt22 = 1;
  end;

  fld_alt29 = .;
  if (female in ( 1, 2 )) then do;
    if GUPHSPF in (1, 2) then fld_alt29 = 3;
    else if (GUPHSPF in (3,4) and (0 < alt <= 29 ))   then fld_alt29 = 2;
    else if (GUPHSPF in (3,4) and 880 >= alt > 29 ) then fld_alt29 = 1;
  end;

  fld_alt3n = .;
  if (female = 2 ) then do;
    fld_alt3n = fld_alt29 ;
  end;
  else if (female = 1 ) then do;
    fld_alt3n = fld_alt22 ;
  end;
  /* END For revised manuscript */ 

  if plp = 88888 then plp = .;
  if plpsi = 88888 then plpsi = .;
  platelet = .;
  platelet = plp ;

  /* New four categories in fattyliver */
  if fld_status in (7,8)          then fld4 = . ; 
  else if fld_status in (1 )      then fld4 = 1; /*Normal */
  else if fld_status in (2 )      then fld4 = 2; /*Mild */ 
  else if fld_status in (3 )      then fld4 = 3; /*Moderate */ 
  else if fld_status in (4 )      then fld4 = 4; /*Severe */ 


  /* Menopausal status */
  postmenop = . ; 
  premenop = .; /* I won't use this variable. */
  gendermenop = . ;

  bilat_ovrmv = .;
  if MAPF28 = 2 then bilat_ormv = 1; /* 1: Both removed */

  preg_lasty = .;
  period_lasty = .;

  if (MAPF12 = 1) then preg_lasty = 1; /* Current pregnant: MYPC17 = 1*/
  if (MAPF15 in (1,2,3,4) ) then preg_lasty = 1; /* Pregnant last less than 12 months.  It's wired, but all of them from 13 to 16 y.o.  */

  if (MAPF21 = 1) or (MAPF22 in (1,2,3,4,5,6) ) then period_lasty = 1; /* last menstrual period: MYPC3. It's wired, but all of them from 13 to 16 y.o. */

  fsh_level = FHPSI ; /* Unit is (IU/L) */

  contraceptrx = . ; /* MYPC7S asks how many months ago, stop taking contraceptive pills.*/
  if (MAPF32S = 0) or (MAPF32S = 777) then contraceptrx = 1;

  if (female=1) and (age>=60) then postmenop = 1;
  else if (female=1) and (bilat_ovrmv = 1) then postmenop = 1;
  else if (female=1) and (preg_lasty = 1) then premenop = 1 ;
  else if (female=1) and (period_lasty = 1) then premenop =1 ;  /* Experienced menopause last year. */
  else if (female=1) and (fsh_level > 40) then postmenop =1 ;
  else if (female=1) and (contraceptrx = 1) then premenop = 1;

  /* Additional coding for menopausal status. */
  else if (female=1) and (MAPF21 in (2, 9) ) then do ; postmenop = 1; mapf21_cat = 1 ; end;  /* No Menopause last year */
  /* 39 females could not be coded. So I devide them into two, by 50 years old.  */
  else if (female=1) and (age > 50 ) then do; postmenop = 1 ; special_post = 1; end; /* 11 females are into post*/
  else if (female=1) and (40 <= age <= 50 ) then do; premenop = 1; special_pre = 1; end;  /* 28 females are into pre */

  /* Coding based on gender and menopausal status */
  if (female = 2) then gendermenop = 1;
  else if (female = 1 )and ( premenop = 1 )then  gendermenop = 2 ;
  else if (female = 1 )and ( postmenop = 1 )then  gendermenop = 3 ;

  /* lab values */
  /* SBP */
  sbp = PEP6G1;
  if sbp = 888 then sbp = .;

  /* DBP */
  dbp = PEP6G3;
  if dbp = 888 then dbp = .;

  /* FPG: We already have this variable. glucose. */
  
  /* TG */
  tg = tgp; 
  if tg = 888 then tg = .;
  if tg = 8888 then tg = .;

  /* HDL */
  hdl = hdp; 
  if hdl = 888 then hdl = . ;

  /* LDL */
  ldl = lcp; 
  if ldl = 888 then ldl =.;

  /* AST */
  ast = ASPSI ; 
  if ast = 888 then ast = .;

  /* Smoking. No missing */
  smk = . ; /* smk variable: 1never , 2ever , 3current. */
  if (HAR3 = 1) then smk = 3;  /* Current smoker */
  else if (HAR1 = 1) then smk = 2; /* More than 100 */
  else if (HAR1 = 2) then smk = 1; /* Never */
  else if (HAR1 = 8) then smk = .; /* No response */

  /* Education. Some missing */
  educ = HFA8R;
  if educ in (88, 99) then educ = .;

  educ_cat = .; /* 1: 0-8, 2: 9-11, 3: 12, 4: 13+ years */
  if 0 <= educ <= 8 then educ_cat = 1 ;
  else if 9 <= educ <= 11 then educ_cat = 2 ;
  else if educ = 12 then educ_cat = 3 ;
  else if 13 <= educ <= 50 then educ_cat = 4;

  /* Poverty. Some more missing */
  pir = DMPPIR;
  if pir > 100 then pir = .;

  pir_cat = .;
  if 0 <= pir <= 1.850 then pir_cat = 1;
  else if 1.850 < pir <= 3.500 then pir_cat = 2;
  else if 3.500 < pir  then pir_cat = 3;
RUN;
DATA nhanes3;
  set nhanes3;
  bmi_flag = . ;
  hepat_flag = . ;
  alc_flag = .;
  renal_flag = .;
  thyro_flag = .;
  preg_flag = .;

  if bmi = . then bmi_flag = 1;
  if hepatitis = 1 then hepat_flag = 1;
  if excess_alc = 1 then alc_flag = 1;
  if renal_dys = 1 then renal_flag = 1;
  if MAPF12 = 1  then preg_flag = 1; 


  /* Osteoporosis and osteopenia are coded by 0/1 because they are outcome variables. */
  osteoporosis = . ;
  osteopenia = . ;
  osteoporosis2 = . ;
  osteopenia2 = . ;


  if (0 < bmd_fn <= 0.56 ) then osteoporosis = 1 ;
  else if (0.56 < bmd_fn <= 5.0 ) then osteoporosis = 0;
  else osteoporosis = . ;
 
  if (0 < bmd_fn <= 0.74 ) then osteopenia = 1 ;
  else if (0.74 < bmd_fn <= 5.0 ) then osteopenia = 0;
  else osteopenia = . ;
  
  /* if (HAG11 = 1) or (HAG12 = 1) then osteoporosis = 1 ;   Has a doctor ever told you that you had osteoporosis, sometimes called thin or brittle bones?  */
  /* if (HAG11 = 1) or (HAG12 = 1) then osteopenia = 1   ;   Were you treated for osteoporosis? */

  
  if (female = 2 ) then do ;  /* Male */
    if (0 < bmd_fn < 0.59 ) then osteoporosis2 = 1 ;
	else if (0.59 <= bmd_fn <= 5.0 ) then osteoporosis2 = 0;
	else osteoporosis2 = . ;
  end;
  else if (female = 1 ) then do ;
    if (0 < bmd_fn < 0.56 ) then osteoporosis2 = 1 ;
	else if (0.56 <= bmd_fn <= 5.0 ) then osteoporosis2 = 0;
	else osteoporosis2 = . ;
  end;
 
  if (female = 2 ) then do ;
    if (0 < bmd_fn < 0.79 ) then osteopenia2 = 1 ;
	else if (0.79 <= bmd_fn <= 5.0 ) then osteopenia2 = 0;
	else osteopenia2 = . ;
  end;
  else if (female = 1 ) then do ;
    if (0 < bmd_fn < 0.74 ) then osteopenia2 = 1 ;
	else if (0.74 <= bmd_fn <= 5.0 ) then osteopenia2 = 0;
	else osteopenia2 = . ;
  end;

  /* For 1st revision */
  fib4 = .;
  fib4 = (age * ast) / (platelet * sqrt(alt)); 

  /* For 2nd revision */ 
  bone_fx = 2;
  if HAG5A = 1 then bone_fx = 1 ;
  if HAG5B = 1 then bone_fx = 1 ;
  if HAG5C = 1 then bone_fx = 1 ;

  osteo_trt = 2;
  if HAG12 = 1 then osteo_trt = 1 ; 
RUN;

DATA combine.nhanes3final;
  set nhanes3;
RUN;

PROC UNIVARIATE data=nhanes3;
  var   ststr;
RUN;
PROC UNIVARIATE data=nhanes3;
  var   psu;
RUN;
PROC UNIVARIATE data=nhanes3;
  var   sweight;
RUN;

/*
PROC UNIVARIATE data=nhanes3;
  var PLP ; 
  histogram PLP;
RUN;
PROC UNIVARIATE data=nhanes3;
  var PLPSI ; 
  histogram PLPSI;
RUN;
PROC SGPLOT data=nhanes3;
  scatter x=PLP y=PLPSI ;
RUN;

PROC UNIVARIATE data=nhanes3;
  var age;
RUN;
*/

PROC UNIVARIATE data=nhanes3;
  var sbp dbp glucose tg hdl ldl ast ; 
RUN; 

PROC FREQ data= nhanes3;
  tables fld_alt2 * fld_alt3 / list missing ;
RUN; 


/*
PROC FREQ data=nhanes3;
  tables female * osteoporosis female * osteopenia;
  where (bmi_flag ^= 1) and (age_cat in (3,4,5)) ;
RUN; 

PROC FREQ data=nhanes3;
  tables female;
  where (bmi_flag ^= 1) and (age_cat in (3,4,5));
RUN;
*/

/* Validation codes*/
/*
PROC UNIVARIATE data=nhanes3;
  var age;
  histogram age; 
  class age_cat ;
RUN;
PROC FREQ data=nhanes3;
  tables female; 
  where age_cat in (3,4,5);
RUN;
PROC FREQ data=nhanes3;
  tables race; 
  where age_cat in (3,4,5);
RUN;
PROC FREQ data=nhanes3;
  tables raceeth; 
  where age_cat in (3,4,5);
RUN;

PROC UNIVARIATE data=nhanes3;
  var bmi;
  where (age_cat in (3,4,5)) and (bmi NE 8888);
RUN;

PROC UNIVARIATE data=nhanes3;
  var age ;
  where (bodyweight = 888888) and (age_cat in (3,4,5));
RUN;
PROC UNIVARIATE data=nhanes3;
  var age ;
  where (height = 88888) and (age_cat in (3,4,5));
RUN;
PROC UNIVARIATE data=nhanes3;
  var age ;
  where (bmi = 8888) and (age_cat in (3,4,5));
RUN;

PROC SGPLOT data=nhanes3;
  scatter x=bmi y=calc_bmi; 
  where (bmi ^= 8888) and (age_cat in (3,4,5));
RUN;

PROC UNIVARIATE data=nhanes3;
  var hbv hcv;
  where (bmi ^= 8888) and (age_cat in (3,4,5));
RUN;
PROC UNIVARIATE data=nhanes3;
  var cre;
  where (bmi ^= 8888) and (age_cat in (3,4,5));
RUN;

PROC FREQ data=nhanes3;
  tables hbv * hcv * hepatitis /list ; 
RUN;

PROC SORT data=nhanes3; by raceeth; RUN; 
PROC UNIVARIATE data=nhanes3;
  var cre alt glucose insulin ;
  where (bmi ^= 8888) and (age_cat in (3,4,5)) and (egfr < 30) ;
RUN;

PROC SORT data=nhanes3; by renal_dys; RUN; 
PROC SGPLOT data=nhanes3;
  scatter x = renal_dys y = egfr ;
  where (bmi ^= 8888) and (age_cat in (3,4,5))  ;
RUN;
*/

/* Most of the bmd_fn missingness come from 8888.
PROC UNIVARIATE data=nhanes3;    
  var bmd_fn BGPNNBMD; 
  histogram bmd_fn BGPNNBMD;
  where (bmi ^= 8888) and (age_cat in (3,4,5))  ;
RUN;
*/ 

/*
PROC FREQ data=nhanes3;
  table GUPHSPFR * fld / missing ; 
RUN; 
PROC FREQ data=nhanes3;
  table GUPHSPF * fld / missing ; 
RUN; 
PROC FREQ data=nhanes3;
  table fld * fld_alt;
  table fld_alt * fld_cat; 
RUN;

PROC UNIVARIATE data=nhanes3;
  var age ;
  where (MYPC20 = 1) or (MYPC20 = 2) or (MYPC20 = 3) or (MYPC20 = 4) ;
RUN;

PROC FREQ data=nhanes3;
  tables postmenop * premenop / list missing ; 
  where (bmi ^= 8888) and (age_cat in (3,4,5)) and (female=1) ;
RUN;

PROC UNIVARIATE data=nhanes3;
  var age;
  histogram age ;
  where (bmi ^= 8888) and (age_cat in (3,4,5)) and (female =1 ) and (premenop = . ) and (postmenop = . ) ;
RUN;

PROC FREQ  data=nhanes3;
  tables MAPF21 MAPF22 / missing  ;
  where (bmi ^= 8888) and (age_cat in (3,4,5)) and (female = 1) ;
RUN; 

PROC FREQ  data=nhanes3;
  tables special_pre special_post / missing  ;
  where (bmi ^= 8888) and (age_cat in (3,4,5)) and (female = 1) ;
RUN; 

PROC  FREQ data=nhanes3;
  tables gendermenop / missing ;
  where (bmi ^= 8888) and (age_cat in (3,4,5)) ;
RUN;

PROC  FREQ data=nhanes3;
  tables gendermenop * raceeth / missing ;
  where (bmi ^= 8888) and (age_cat in (3,4,5)) ;
RUN;
*/

/*
PROC UNIVARIATE data=nhanes3;
  var smk;
  histogram smk;
  where (bmi ^= 8888) and (age_cat in (3,4,5));
RUN;

PROC UNIVARIATE data=nhanes3;
  var educ;
  histogram educ;
  class educ_cat ;
  where (bmi ^= 8888) and (age_cat in (3,4,5));
RUN;

PROC UNIVARIATE data=nhanes3;
  var pir;
  histogram pir;
  class pir_cat ;
  where (bmi ^= 8888) and (age_cat in (3,4,5));
RUN;

PROC UNIVARIATE data=nhanes3;
  var educ;
  histogram educ;
  where (bmi ^= 8888) and (age_cat in (3,4,5));
RUN;

PROC UNIVARIATE data=nhanes3;
  var pir;
  histogram pir;
  where (bmi ^= 8888) and (age_cat in (3,4,5));
RUN;
*/


/* Overall study population */
PROC FREQ data=nhanes3;
  tables female / missing ; 
  where (age_cat in (3,4,5));
RUN;

/* Exclude hepatitis people */
PROC FREQ data=nhanes3;
  tables female ; 
  where (age_cat in (3,4,5)) and (hepat_flag ^= 1 );
RUN;

/* Exclude alcohol people */
PROC FREQ data=nhanes3;
  tables female ; 
  where (age_cat in (3,4,5)) and (hepat_flag ^= 1 ) and (alc_flag ^= 1);
RUN;

/* Exclude renal dysfunction people */
PROC FREQ data=nhanes3;
  tables female ; 
  where (age_cat in (3,4,5)) and (hepat_flag ^= 1 ) and (alc_flag ^= 1) and (renal_flag ^= 1);
RUN;

/* Exclude hyperthyroidism people */
PROC FREQ data=nhanes3;
  tables female ; 
  where (age_cat in (3,4,5)) and (hepat_flag ^= 1 ) and (alc_flag ^= 1) and (renal_flag ^= 1) and (thyro_flag ^= 1 );
RUN;

/* Exclude steroid use pepople */
/* 3: steroid use for more than 90 days. */
/* 2: steroid use with unknown days. */
/* 1: no steroid use for more than 90 days. */
PROC FREQ data=nhanes3;
  tables female * steroid_use ; 
  where (age_cat in (3,4,5)) and (hepat_flag ^= 1 ) and (alc_flag ^= 1) and (renal_flag ^= 1) and (thyro_flag ^= 1 ) and (steroid_use = 1 ) ;
RUN;
PROC FREQ data=nhanes3;
  tables female * steroid_use ; 
  where (age_cat in (3,4,5)) and (hepat_flag ^= 1 ) and (alc_flag ^= 1) and (renal_flag ^= 1) and (thyro_flag ^= 1 ) and (steroid_use in (1, 2 )) ;
RUN;
PROC FREQ data=nhanes3;
  tables female * steroid_use ; 
  where (age_cat in (3,4,5)) and (hepat_flag ^= 1 ) and (alc_flag ^= 1) and (renal_flag ^= 1) and (thyro_flag ^= 1 ) and (steroid_use = 3 ) ;
RUN;
/* Luckily, there are no people with steroid_use = 2. */

/* Exclude pregnant people */
PROC FREQ data=nhanes3;
  tables female ; 
  where (age_cat in (3,4,5)) and (hepat_flag ^= 1 ) and (alc_flag ^= 1) and (renal_flag ^= 1) and (thyro_flag ^= 1 ) and (steroid_use = 1 ) and (preg_flag ^= 1);
RUN;

/* Exclude fatty liver unavailable  */
PROC FREQ data=nhanes3;
  tables female ; 
  where ( fld ^= . ) and (age_cat in (3,4,5)) and (hepat_flag ^= 1 ) and (alc_flag ^= 1) and (renal_flag ^= 1) and (thyro_flag ^= 1 ) and (steroid_use = 1 ) and (preg_flag ^= 1);
RUN;

/* Exclude BMD unavailable  */
PROC FREQ data=nhanes3;
  tables female ; 
  where (0 < bmd_fn < 5 ) and ( fld ^= . ) and (age_cat in (3,4,5)) and (hepat_flag ^= 1 ) and (alc_flag ^= 1) and (renal_flag ^= 1) and (thyro_flag ^= 1 ) and (steroid_use = 1 ) and (preg_flag ^= 1);
RUN;


/* Check counts for future analysis */
/*
PROC univariate data=nhanes3;
  var bmd_fn ;
  where (bmi_flag ^= 1) and (age_cat in (3,4,5)) and (hepat_flag ^= 1 ) and (alc_flag ^= 1) and (renal_flag ^= 1) and (thyro_flag ^= 1 ) and (preg_flag ^= 1);
RUN;

PROC FREQ data=nhanes3;
  tables gendermenop * raceeth * fld;
  where (bmi_flag ^= 1) and (age_cat in (3,4,5)) and (hepat_flag ^= 1 ) and (alc_flag ^= 1) and (renal_flag ^= 1) and (thyro_flag ^= 1 ) and (preg_flag ^= 1) and (bmd_fn ^= . );
RUN;

PROC UNIVARIATE data=nhanes3;
  tables gendermenop * raceeth * fld;
  where (bmi_flag ^= 1) and (age_cat in (3,4,5)) and (hepat_flag ^= 1 ) and (alc_flag ^= 1) and (renal_flag ^= 1) and (thyro_flag ^= 1 ) and (preg_flag ^= 1) and (bmd_fn ^= . );
RUN;
*/

PROC FREQ data=nhanes3;
  tables 
GUPHSLKC * /* Liver to kidney contrast */
GUPHSPB * /* Parenchymal brightness */
GUPHSDBA * /* Deep beam attenuation */
GUPHSVW * /* Vessel walls  */
GUPHSDGB * /* Gallbladder wall */
GUPHSPF /list;    /* HS primary finding */

RUN;


/*
PROC SGPLOT data=nhanes3;
  scatter x=bmd_fn y=bmd_fn2 ; 
  where ( 40 <= age <= 75) ;
RUN;

PROC UNIVARIATE data=nhanes3;
  var bmd_fn  bmd_fn2;
  where ( 40 <= age <= 75) ;
RUN;
*/

/* 
PROC FREQ data=nhanes3;
  tables fld_alt3 * fld_alt22 / list missing ;
RUN; 
PROC FREQ data=nhanes3;
  tables fld_alt3 * fld_alt25 / list missing ;
RUN; 
PROC FREQ data=nhanes3;
  tables fld_alt3 * fld_alt29 / list missing ;
RUN; 

PROC UNIVARIATE data=nhanes3;
  var alt;
  histogram alt;
  where ( fld_alt22 = 1 ) ;
RUN;
PROC UNIVARIATE data=nhanes3;
  var alt;
  histogram alt;
  where ( fld_alt22 = 2 ) ;
RUN;
PROC UNIVARIATE data=nhanes3;
  var alt;
  histogram alt;
  where ( fld_alt29 = 1 ) ;
RUN;
PROC UNIVARIATE data=nhanes3;
  var alt;
  histogram alt;
  where ( fld_alt29 = 2 ) ;
RUN;
PROC UNIVARIATE data=nhanes3;
  var alt;
  histogram alt;
  where ( fld_alt25 = 1 ) ;
RUN;
PROC UNIVARIATE data=nhanes3;
  var alt;
  histogram alt;
  where ( fld_alt25 = 2 ) ;
RUN;


PROC UNIVARIATE data=nhanes3;
  var platelet;
RUN;
PROC SGPLOT data=nhanes3;
  scatter x=plp y=platelet; 
RUN;
PROC UNIVARIATE data=nhanes3;
  var fib4;
  histogram fib4;
RUN;
DATA new;
  set nhanes3;
  if _N_ = 30196  then output; 
RUN;
PROC PRINT data= new; RUN;
PROC SGPLOT data=nhanes3;
  scatter x=platelet y=fib4;
RUN;


PROC PRINT data=nhanes3;
  where SEQN = 42743 ; 
RUN;
*/

PROC FREQ data=nhanes3;
    tables fld_alt3n * fld ;
RUN;
PROC UNIVARIATE data=nhanes3;
    var alt;
	where (female = 1) and (fld_alt3n = 1); 
RUN;
PROC UNIVARIATE data=nhanes3;
    var alt;
	where (female = 1) and (fld_alt3n = 2); 
RUN;
PROC UNIVARIATE data=nhanes3;
    var alt;
	where (female = 1) and (fld_alt3n = 3); 
RUN;
PROC UNIVARIATE data=nhanes3;
    var alt;
	where (female = 2) and (fld_alt3n = 1); 
RUN;
PROC UNIVARIATE data=nhanes3;
    var alt;
	where (female = 2) and (fld_alt3n = 2); 
RUN;
PROC UNIVARIATE data=nhanes3;
    var alt;
	where (female = 2) and (fld_alt3n = 3); 
RUN;


/* For 2nd revision */
PROC FREQ data=combine.nhanes3final;
  tables HAG5A * HAG5B * HAG5C * bone_fx / list missing; 
RUN;
PROC FREQ data=combine.nhanes3final;
  tables HAG12 * osteo_trt / list missing; 
RUN;
