# Supplementary material for: Nonalcoholic fatty liver disease with elevated alanine aminotransferase levels is negatively associated with bone mineral density: Cross-sectional study in U.S. adults
Source: PLoS One. 2018 Jun 13;13(6):e0197900. doi: 10.1371/journal.pone.0197900 (PMC5999215; doi:10.1371/journal.pone.0197900)
Supplement: S2 File — (ZIP) [file pone.0197900.s016.zip › Revised_v2_PLOS_ONE_SourceCode/data/nhanes17A.sas]

    FILENAME BG '.\nhanes17a.DAT' LRECL=178;                                  
**** LRECL includes 2 positions for CRLF, assuming use of PC SAS ;              
    

	libname nhanes ".\";
    DATA nhanes.nhanes17a;                                                                  
      INFILE BG MISSOVER;                                                       
                                                                                
      LENGTH                                                                    
        SEQN      8                                                             
        BDPSCAN   4                                                             
        BGPFNWID  8                                                             
        BGPNSA    8                                                             
        BGPNLENG  8                                                             
        BGPHAL    8                                                             
        BGPNNBMD  8                                                             
        BGPNNCSA  8                                                             
        BGPNNCSM  8                                                             
        BGPNNWID  8                                                             
        BGPNNED   8                                                             
        BGPNNCT   8                                                             
        BGPNNDIS  8                                                             
        BGPNNCTR  8                                                             
        BGPNNZ    8                                                             
        BGPNNBR   8                                                             
        BGPITBMD  8                                                             
        BGPITCSA  8                                                             
        BGPITCSM  8                                                             
        BGPITWID  8                                                             
        BGPITED   8                                                             
        BGPITCT   8                                                             
        BGPITDIS  8                                                             
        BGPITCTR  8                                                             
        BGPITZ    8                                                             
        BGPITBR   8                                                             
        BGPFSBMD  8                                                             
        BGPFSCSA  8                                                             
        BGPFSCSM  8                                                             
        BGPFSWID  8                                                             
        BGPFSED   8                                                             
        BGPFSCT   8                                                             
        BGPFSDIS  8                                                             
        BGPFSCTR  8                                                             
        BGPFSZ    8                                                             
        BGPFSBR   8                                                             
      ;                                                                         
                                                                                
      FORMAT                                                                    
      ;                                                                         
                                                                                
     INPUT                                                                      
        SEQN     1-5                                                            
        BDPSCAN  6                                                              
        BGPFNWID 7-10                                                           
        BGPNSA   11-15                                                          
        BGPNLENG 16-19                                                          
        BGPHAL   20-24                                                          
        BGPNNBMD 25-29                                                          
        BGPNNCSA 30-34                                                          
        BGPNNCSM 35-40                                                          
        BGPNNWID 41-44                                                          
        BGPNNED  45-49                                                          
        BGPNNCT  50-54                                                          
        BGPNNDIS 55-58                                                          
        BGPNNCTR 59-63                                                          
        BGPNNZ   64-68                                                          
        BGPNNBR  69-74                                                          
        BGPITBMD 75-79                                                          
        BGPITCSA 80-85                                                          
        BGPITCSM 86-91                                                          
        BGPITWID 92-95                                                          
        BGPITED  96-100                                                         
        BGPITCT  101-105                                                        
        BGPITDIS 106-109                                                        
        BGPITCTR 110-114                                                        
        BGPITZ   115-120                                                        
        BGPITBR  121-126                                                        
        BGPFSBMD 127-131                                                        
        BGPFSCSA 132-136                                                        
        BGPFSCSM 137-142                                                        
        BGPFSWID 143-146                                                        
        BGPFSED  147-151                                                        
        BGPFSCT  152-156                                                        
        BGPFSDIS 157-160                                                        
        BGPFSCTR 161-165                                                        
        BGPFSZ   166-170                                                        
        BGPFSBR  171-176                                                        
     ;                                                                          
                                                                                
      LABEL                                                                     
        SEQN     = "Respondent identification number"                           
        BDPSCAN  = "Acceptable or rejected scan"                                
        BGPFNWID = "Hologic femur neck width-cm"                                
        BGPNSA   = "Femur neck shaft angle-degrees"                             
        BGPNLENG = "Femur neck length-cm"                                       
        BGPHAL   = "Hip axis length-cm"                                         
        BGPNNBMD = "NN bone mineral density-gm/cm sq"                           
        BGPNNCSA = "NN Cross sect area-cm sq"                                   
        BGPNNCSM = "NN Cross sect mom inertia-cm4"                              
        BGPNNWID = "NN width-cm"                                                
        BGPNNED  = "NN endocortical diameter-cm"                                
        BGPNNCT  = "NN cortical thickness-cm"                                   
        BGPNNDIS = "NN profile ctr distance-cm"                                 
        BGPNNCTR = "NN center mass position-dimensionless"                      
        BGPNNZ   = "NN section modulus-cm3"                                     
        BGPNNBR  = "NN buckling ratio"                                          
        BGPITBMD = "IT bone mineral density-gm/cm sq"                           
        BGPITCSA = "IT Cross sect area-cm sq"                                   
        BGPITCSM = "IT Cross sect mom inertia-cm4"                              
        BGPITWID = "IT width-cm"                                                
        BGPITED  = "IT endocortical diameter-cm"                                
        BGPITCT  = "IT cortical thickness-cm"                                   
        BGPITDIS = "IT profile ctr distance-cm"                                 
        BGPITCTR = "IT center mass position-dimensionless"                      
        BGPITZ   = "IT section modulus-cm3"                                     
        BGPITBR  = "IT buckling ratio"                                          
        BGPFSBMD = "FS bone mineral density-gm/cm sq"                           
        BGPFSCSA = "FS Cross sect area-cm sq"                                   
        BGPFSCSM = "FS Cross sect mom inertia-cm4"                              
        BGPFSWID = "FS width-cm"                                                
        BGPFSED  = "FS endocortical diameter-cm"                                
        BGPFSCT  = "FS cortical thickness-cm"                                   
        BGPFSDIS = "FS profile ctr distance-cm"                                 
        BGPFSCTR = "FS center mass position-dimensionless"                      
        BGPFSZ   = "FS section modulus-cm3"                                     
        BGPFSBR  = "FS buckling ratio"                                          
      ;                                                                         
                                                                                
RUN;
