# Supplementary material for: Nonalcoholic fatty liver disease with elevated alanine aminotransferase levels is negatively associated with bone mineral density: Cross-sectional study in U.S. adults
Source: PLoS One. 2018 Jun 13;13(6):e0197900. doi: 10.1371/journal.pone.0197900 (PMC5999215; doi:10.1371/journal.pone.0197900)
Supplement: S2 File — (ZIP) [file pone.0197900.s016.zip › Revised_v2_PLOS_ONE_SourceCode/data/nhanes34A.sas]

libname NHANES "./";
libname XP xport "./nhanes34A.xpt";

PROC COPY in=XP out=NHANES;
RUN;
PROC DATASETS library=NHANES;
  change hguhs=nhanes34A;
RUN;

PROC FORMAT;
value fl_dx  1 = Normal
             2 = Mild
			 3 = Moderate
			 4 = Severe
			 7 = Ungradable
			 8 = No image;

value fl_dxr 1 = Normal_Mild
             2 = Moderate_Severe
			 7 = Ungradable
			 8 = No image;
RUN;

DATA work.nhanes34a;
  set NHANES.nhanes34a;
RUN;
