# Supplementary material for: Nonalcoholic fatty liver disease with elevated alanine aminotransferase levels is negatively associated with bone mineral density: Cross-sectional study in U.S. adults
Source: PLoS One. 2018 Jun 13;13(6):e0197900. doi: 10.1371/journal.pone.0197900 (PMC5999215; doi:10.1371/journal.pone.0197900)
Supplement: S2 File — (ZIP) [file pone.0197900.s016.zip › Revised_v2_PLOS_ONE_SourceCode/data/premed.sas]

libname NHANES "./";
libname XP xport "./pupremed.xpt";

PROC COPY in=XP out=NHANES;
RUN;

PROC DATASETS library=NHANES;
  change pupremed=nhanesPremed;
RUN;


/* d00350  d00293  d00084  d00293  d00628  d00206  d00620 */

DATA work.nhanesPremed;
  set NHANES.nhanesPremed;
  steroid_flag = 0 ;
  if RXDDRGID in ('d00350', 'd00293', 'd00084', 'd00293', 'd00628', 'd00206', 'd00620') then steroid_flag = 1 ; 

  med_days = HQKX12S ;
  if med_days in (88888, 99999) then do;
    med_days = . ;
  end;

  /* Flag steroid_use */
  /* 3: steroid use for more than 90 days. */
  /* 2: steroid use with unknown days. */
  /* 1: no steroid use for more than 90 days. */

  steroid_use = 0 ; 
  if (90 <= med_days) and ( steroid_flag = 1 ) then steroid_use = 3 ; 
  else if steroid_flag = 0 then steroid_use = 1 ;
  else if  (0 <= med_days < 90 ) and ( steroid_flag = 1 ) then steroid_use = 1;
  else if  (med_days = .) and ( steroid_flag = 1 )  then steroid_use = 2; 
  else steroid_use = 0 ; /* Theoretically, there should be no steroid_use = 0.*/
RUN;
PROC DELETE data=nhanes.nhanesPremed;
RUN;

/*
PROC FREQ data=work.nhanesPremed;
  tables steroid_flag * steroid_use;
RUN;
PROC UNIVARIATE data=work.nhanesPremed;
  var med_days ;  
  where steroid_use = 3 ; 
RUN;
PROC UNIVARIATE data=work.nhanesPremed;
  var med_days ;  
  where steroid_use = 2 ; 
RUN;
PROC UNIVARIATE data=work.nhanesPremed;
  var med_days ;  
  where steroid_use = 1 ; 
RUN;
PROC UNIVARIATE data=work.nhanesPremed;
  var med_days ;  
  where (steroid_use = 1) and (steroid_flag = 1)  ; 
RUN;
PROC UNIVARIATE data=work.nhanesPremed;
  var med_days ;  
  where (steroid_use = 1) and (steroid_flag = 0)  ; 
RUN;
*/

PROC SUMMARY data=work.nhanesPremed NOPRINT;
  var steroid_use;
  by SEQN;
  output out=steroid_ds n=num_drugs max=steroid_use ;
RUN;

/*
PROC FREQ data=nhanesPremed;
  tables steroid_use; 
RUN; 

PROC FREQ data=steroid_ds;
  tables steroid_use; 
RUN; 
*/

PROC SORT data=work.steroid_ds;
  by SEQN;
RUN;

DATA NHANES.steroid_ds;
  set work.steroid_ds(keep=SEQN steroid_use);
RUN;
