# Supplementary material for: Nonalcoholic fatty liver disease with elevated alanine aminotransferase levels is negatively associated with bone mineral density: Cross-sectional study in U.S. adults
Source: PLoS One. 2018 Jun 13;13(6):e0197900. doi: 10.1371/journal.pone.0197900 (PMC5999215; doi:10.1371/journal.pone.0197900)
Supplement: S2 File — (ZIP) [file pone.0197900.s016.zip › Revised_v2_PLOS_ONE_SourceCode/data/rxinfo.sas]

libname NHANES "./";
libname XP xport "./RXQ_DRUG.xpt";

PROC COPY in=XP out=NHANES;
RUN;

PROC DATASETS library=NHANES;
  change rxq_drug=rxinfo;
RUN;

DATA work.rxinfo;
  set NHANES.rxinfo;
RUN;

PROC CONTENTS data=nhanes.rxinfo;
RUN;

PROC SORT data=rxinfo ;
  by RXDDRGID; 
RUN; 

PROC PRINT data=rxinfo(obs=100); 
RUN;

PROC SORT data=rxinfo ;
  by DESCENDING RXDDRGID; 
RUN; 

PROC PRINT data=rxinfo(obs=100); 
RUN;

proc export data=rxinfo
   outfile='./rxinfo.csv'
   dbms=csv
   replace;
run;
