# Supplementary material for: Nonalcoholic fatty liver disease with elevated alanine aminotransferase levels is negatively associated with bone mineral density: Cross-sectional study in U.S. adults
Source: PLoS One. 2018 Jun 13;13(6):e0197900. doi: 10.1371/journal.pone.0197900 (PMC5999215; doi:10.1371/journal.pone.0197900)
Supplement: S2 File — (ZIP) [file pone.0197900.s016.zip › Revised_v2_PLOS_ONE_SourceCode/Primary_analysis_descriptive_stratify_model.sas]

libname thesis "./";
DATA nh3;   set thesis.nhanes3final;  RUN;
PROC SORT data = nh3;   by ststr psu ; RUN;
options ls=132; 

/*
PROC DESCRIPT  data = nh3 filetype=SAS design=wr; 
  nest ststr psu;
  weight sweight ;
  var age;
  subpopx (0 < bmd_fn < 5 ) and ( fld != .  ) and (age_cat in ( 3, 4, 5) ) and  (hepat_flag != 1 ) and (alc_flag != 1) and (renal_flag != 1) and (thyro_flag != 1 ) and (preg_flag != 1) ;
RUN; */  /* Mean is 54*/
/*
PROC DESCRIPT  data = nh3 filetype=SAS design=wr; 
  nest ststr psu;
  weight sweight ;
  var bmi;
  subpopx (0 < bmd_fn < 5 ) and ( fld != .  ) and (age_cat in ( 3, 4, 5) ) and  (hepat_flag != 1 ) and (alc_flag != 1) and (renal_flag != 1) and (thyro_flag != 1 ) and (preg_flag != 1) ;
RUN;  */ /* Mean is 27 */

DATA nh3;
  set nh3;
  bmd_fn2 = 10 * bmd_fn ;
  bmd_fn3 = 100 * bmd_fn ; 

  c_bmi = bmi - 27 ;  /* b/c overall mean is 27.46 */
  c_age = age - 54 ;  /* b/c overall mean is 54.37 */

  glucose_mg = glucose * 18 ;

  bmi_cat = . ;
  if 0 < bmi < 25 then bmi_cat = 1; 
  else if 25 <= bmi < 30 then bmi_cat = 2;
  else if 30 <= bmi < 35 then bmi_cat = 3; 
  else if 35 <= bmi < 90 then bmi_cat = 4;
  else bmi_cat = .; 

  /* Reverse order coding */

  rgendermenop = . ;
  if gendermenop = 1 then rgendermenop = 3; /* Males (reference) */
  else if gendermenop = 2 then rgendermenop = 2; /* Premenop */ 
  else if gendermenop = 3 then rgendermenop = 1; /* Postmenop */
  else rgendermenop = . ;

  rraceeth3 = . ;
  if raceeth = 1 then rraceeth3 = 3; /* White (reference) */
  else if raceeth = 2 then rraceeth3 = 1;  /* Black */
  else if raceeth = 3 then rraceeth3 = 2;  /* Mexican-American */
  else if raceeth = 4 then rraceeth3 = . ; 
  else rraceeth3 = . ; 

  /*
    Race-ethnicity: DMARETHN 
    All race-ethnic groups (or "Total") (codes 1-4)
    Non-Hispanic white (code 1)
    Non-Hispanic black (code 2)
    Mexican American (code 3)
    Other (code 4)

    Note:  When using this variable, code 4 (all other) includes other Hispanics, Asians, and Native Americans.
    The sample size is too small to be used analytically and the category is too difficult to label.
    Therefore, this category should be deleted in all tables. 
    However, the "All race-ethnic groups" or "Total" category should include all persons included in the NHANES III.
  */

  rage_cat3 = . ;
  if age_cat = 3 then rage_cat3 = 3; /* 40-50 y.o. (reference) */
  else if age_cat = 4 then rage_cat3 = 2;  /* 50-60 y.o. */
  else if age_cat = 5 then rage_cat3 = 1;  /* 60-75 y.o. */
  else rage_cat3 = . ;

  rbmi_cat4 = . ;
  if 0 < bmi < 25 then rbmi_cat4 = 4;  /* -25 (reference) */ 
  else if 25 <= bmi < 30 then rbmi_cat4 = 3;  /* 25-30 */
  else if 30 <= bmi < 35 then rbmi_cat4 = 2;  /* 30-35 */
  else if 35 <= bmi < 90 then rbmi_cat4 = 1;  /* 35-   */
  else bmi_cat4 = .; 

  rsmk_cat3 = . ;
  if smk = 1 then rsmk_cat3 = 3 ;  /* Never */
  else if smk = 2 then rsmk_cat3 = 2;  /* Ever */
  else if smk = 3 then rsmk_cat3 = 1;  /* Current */
  else rsmk_cat3 = .; 

  rfld4 = .;
  if fld4 = . then rfld4 = . ;
  else if fld4 = 4 then rfld4 = 1 ;
  else if fld4 = 3 then rfld4 = 2 ;
  else if fld4 = 2 then rfld4 = 3 ;
  else if fld4 = 1 then rfld4 = 4 ;

  wb_race = .;
  if raceeth = . then wb_race = . ;
  else if raceeth = 3 then wb_race = . ;
  else if raceeth = 1 then wb_race = 2 ; /* White (reference) */
  else if raceeth = 2 then wb_race = 1 ; /* Black (reference) */
  
  mf_sex = .;
  if gendermenop = . then mf_sex = . ;
  else if gendermenop = 1 then mf_sex = 1 ; /* Male */
  else if gendermenop = 2 then mf_sex = 2 ; /* Female */
  else if gendermenop = 3 then mf_sex = 2 ; /* Female */

RUN;


/* Confirmation */
/*
PROC FREQ data=nh3;
  tables gendermenop * rgendermenop / list missing ;
  tables raceeth * rraceeth3 / list missing ;
  tables age_cat * rage_cat3 / list missing ;
  tables bmi_cat * rbmi_cat4 / list missing ;
  tables smk     * rsmk_cat3 / list missing ;
  tables fld4    * rfld4     / list missing ; 
  tables raceeth * wb_race   / list missing ;
RUN; 
*/

/*
PROC FREQ data=nh3;
  tables gendermenop * mf_sex ;
RUN;
*/

/*************************/
/* Descriptive analysis  */
/*************************/

/* Run to obtain numbers of people. */
PROC CROSSTAB data = nh3 filetype=SAS design=wr;
  nest ststr psu;
  weight sweight ;
  
  subgroup fld ;
  level    2   ;

  table fld  ;
  subpopx (0 < bmd_fn < 5 ) and ( fld != .  ) and (age_cat in ( 3, 4, 5) ) and  (hepat_flag != 1 ) and (alc_flag != 1) and (renal_flag != 1) and (thyro_flag != 1 ) and (steroid_use = 1 ) and (preg_flag != 1) ;
RUN; 

/* Gender */
PROC CROSSTAB data = nh3 filetype=SAS design=wr;
  nest ststr psu;
  weight sweight ;
  
  subgroup fld gendermenop ;
  level    2   3       ;

  table fld * gendermenop ;
  subpopx (0 < bmd_fn < 5 ) and ( fld != .  ) and (age_cat in ( 3, 4, 5) ) and  (hepat_flag != 1 ) and (alc_flag != 1) and (renal_flag != 1) and (thyro_flag != 1 ) and (steroid_use = 1 ) and (preg_flag != 1) ;
RUN; 
PROC CROSSTAB data = nh3 filetype=SAS design=wr;
  nest ststr psu;
  weight sweight ;
  
  subgroup fld gendermenop ;
  level    2   3       ;

  TEST CHISQ;
  table fld * gendermenop ;
  subpopx (0 < bmd_fn < 5 ) and ( fld != .  ) and (age_cat in ( 3, 4, 5) ) and  (hepat_flag != 1 ) and (alc_flag != 1) and (renal_flag != 1) and (thyro_flag != 1 ) and (steroid_use = 1 ) and (preg_flag != 1) ;
RUN; 


PROC CROSSTAB data = nh3 filetype=SAS design=wr;
  nest ststr psu;
  weight sweight ;
  
  subgroup fld mf_sex ;
  level    2   2       ;

  table fld * mf_sex ;
  subpopx (0 < bmd_fn < 5 ) and ( fld != .  ) and (age_cat in ( 3, 4, 5) ) and  (hepat_flag != 1 ) and (alc_flag != 1) and (renal_flag != 1) and (thyro_flag != 1 ) and (steroid_use = 1 ) and (preg_flag != 1) ;
RUN; 


/* Race */
PROC CROSSTAB data = nh3 filetype=SAS design=wr;
  nest ststr psu;
  weight sweight ;
  
  subgroup fld raceeth ;
  level    2   4       ;

  table fld * raceeth ;
  subpopx (0 < bmd_fn < 5 ) and ( fld != .  ) and (age_cat in ( 3, 4, 5) ) and  (hepat_flag != 1 ) and (alc_flag != 1) and (renal_flag != 1) and (thyro_flag != 1 ) and (steroid_use = 1 ) and (preg_flag != 1) ;
RUN; 
PROC CROSSTAB data = nh3 filetype=SAS design=wr;
  nest ststr psu;
  weight sweight ;
  
  subgroup fld raceeth ;
  level    2   4       ;

  TEST CHISQ;
  table fld * raceeth ;
  subpopx (0 < bmd_fn < 5 ) and ( fld != .  ) and (age_cat in ( 3, 4, 5) ) and  (hepat_flag != 1 ) and (alc_flag != 1) and (renal_flag != 1) and (thyro_flag != 1 ) and (steroid_use = 1 ) and (preg_flag != 1) ;
RUN; 

/* Age */
PROC DESCRIPT data = nh3 filetype=SAS design=wr;
  nest ststr psu;
  weight sweight ;
  
  subgroup fld ;
  level    2   ;

  var age  ;
  subpopx (0 < bmd_fn < 5 ) and ( fld != .  ) and (age_cat in ( 3, 4, 5) ) and  (hepat_flag != 1 ) and (alc_flag != 1) and (renal_flag != 1) and (thyro_flag != 1 ) and (steroid_use = 1 ) and (preg_flag != 1) ;
RUN; 
PROC DESCRIPT data = nh3 filetype=SAS design=wr;
  nest ststr psu;
  weight sweight ;
  
  subgroup fld ;
  level    2   ;

  var age  ;
  contrast fld = ( 1 -1 )/name = "NAFLD vs Non-NAFLD" ; 
  print p_mean ;
  subpopx (0 < bmd_fn < 5 ) and ( fld != .  ) and (age_cat in ( 3, 4, 5) ) and  (hepat_flag != 1 ) and (alc_flag != 1) and (renal_flag != 1) and (thyro_flag != 1 ) and (steroid_use = 1 ) and (preg_flag != 1) ;
RUN; 

/* Weigtht */
PROC DESCRIPT data = nh3 filetype=SAS design=wr;
  nest ststr psu;
  weight sweight ;
  
  subgroup  fld ;
  level     2    ;

  var bodyweight ;
  subpopx (0 < bmd_fn < 5 ) and ( fld != .  ) and (age_cat in ( 3, 4, 5) ) and  (hepat_flag != 1 ) and (alc_flag != 1) and (renal_flag != 1) and (thyro_flag != 1 ) and (steroid_use = 1 ) and (preg_flag != 1) ;
RUN; 
PROC DESCRIPT data = nh3 filetype=SAS design=wr;
  nest ststr psu;
  weight sweight ;
  
  subgroup fld ;
  level    2   ;

  var bodyweight ;
  contrast fld = ( 1 -1 )/name = "NAFLD vs Non-NAFLD" ; 
  print p_mean ;
  subpopx (0 < bmd_fn < 5 ) and ( fld != .  ) and (age_cat in ( 3, 4, 5) ) and  (hepat_flag != 1 ) and (alc_flag != 1) and (renal_flag != 1) and (thyro_flag != 1 ) and (steroid_use = 1 ) and (preg_flag != 1) ;
RUN; 

/* BMI */
PROC DESCRIPT data = nh3 filetype=SAS design=wr;
  nest ststr psu;
  weight sweight ;
  
  subgroup  fld ;
  level     2    ;

  var bmi ;
  subpopx (0 < bmd_fn < 5 ) and ( fld != .  ) and (age_cat in ( 3, 4, 5) ) and  (hepat_flag != 1 ) and (alc_flag != 1) and (renal_flag != 1) and (thyro_flag != 1 ) and (steroid_use = 1 ) and (preg_flag != 1) ;
RUN; 
PROC DESCRIPT data = nh3 filetype=SAS design=wr;
  nest ststr psu;
  weight sweight ;
  
  subgroup fld ;
  level    2   ;

  var bmi ;
  contrast fld = ( 1 -1 )/name = "NAFLD vs Non-NAFLD" ; 
  print p_mean ;
  subpopx (0 < bmd_fn < 5 ) and ( fld != .  ) and (age_cat in ( 3, 4, 5) ) and  (hepat_flag != 1 ) and (alc_flag != 1) and (renal_flag != 1) and (thyro_flag != 1 ) and (steroid_use = 1 ) and (preg_flag != 1) ;
RUN; 


/* AST */
PROC DESCRIPT  data = nh3 filetype=SAS design=wr;
  nest ststr psu;
  weight sweight ;

  subgroup  fld ;
  level     2    ;
  var ast ;
  subpopx (0 < bmd_fn < 5 ) and ( fld != .  ) and (age_cat in ( 3, 4, 5) ) and  (hepat_flag != 1 ) and (alc_flag != 1) and (renal_flag != 1) and (thyro_flag != 1 ) and (steroid_use = 1 ) and (preg_flag != 1) ;
RUN;
PROC DESCRIPT data = nh3 filetype=SAS design=wr;
  nest ststr psu;
  weight sweight ;
  
  subgroup fld ;
  level    2   ;

  var ast ;
  contrast fld = ( 1 -1 )/name = "NAFLD vs Non-NAFLD" ; 
  print p_mean ;
  subpopx (0 < bmd_fn < 5 ) and ( fld != .  ) and (age_cat in ( 3, 4, 5) ) and  (hepat_flag != 1 ) and (alc_flag != 1) and (renal_flag != 1) and (thyro_flag != 1 ) and (steroid_use = 1 ) and (preg_flag != 1) ;
RUN; 

/* ALT */
PROC DESCRIPT  data = nh3 filetype=SAS design=wr;
  nest ststr psu;
  weight sweight ;

  subgroup  fld ;
  level     2    ;
  var alt ;
  subpopx (0 < bmd_fn < 5 ) and ( fld != .  ) and (age_cat in ( 3, 4, 5) ) and  (hepat_flag != 1 ) and (alc_flag != 1) and (renal_flag != 1) and (thyro_flag != 1 ) and (steroid_use = 1 ) and (preg_flag != 1) ;
RUN;
PROC DESCRIPT data = nh3 filetype=SAS design=wr;
  nest ststr psu;
  weight sweight ;
  
  subgroup fld ;
  level    2   ;

  var alt ;
  contrast fld = ( 1 -1 )/name = "NAFLD vs Non-NAFLD" ; 
  print p_mean ;
  subpopx (0 < bmd_fn < 5 ) and ( fld != .  ) and (age_cat in ( 3, 4, 5) ) and  (hepat_flag != 1 ) and (alc_flag != 1) and (renal_flag != 1) and (thyro_flag != 1 ) and (steroid_use = 1 ) and (preg_flag != 1) ;
RUN; 

/* Femur neck BMD  */
PROC DESCRIPT  data = nh3 filetype=SAS design=wr;
  nest ststr psu;
  weight sweight ;

  subgroup  fld ;
  level     2    ;
  var bmd_fn2 ;
  subpopx (0 < bmd_fn < 5 ) and ( fld != .  ) and (age_cat in ( 3, 4, 5) ) and  (hepat_flag != 1 ) and (alc_flag != 1) and (renal_flag != 1) and (thyro_flag != 1 ) and (steroid_use = 1 ) and (preg_flag != 1) ;
RUN;
PROC DESCRIPT data = nh3 filetype=SAS design=wr;
  nest ststr psu;
  weight sweight ;
  
  subgroup fld ;
  level    2   ;

  var bmd_fn ;
  contrast fld = ( 1 -1 )/name = "NAFLD vs Non-NAFLD" ; 
  print p_mean ;
  subpopx (0 < bmd_fn < 5 ) and ( fld != .  ) and (age_cat in ( 3, 4, 5) ) and  (hepat_flag != 1 ) and (alc_flag != 1) and (renal_flag != 1) and (thyro_flag != 1 ) and (steroid_use = 1 ) and (preg_flag != 1) ;
RUN; 

/* Osteoporosis */
PROC CROSSTAB data = nh3 filetype=SAS design=wr;
  nest ststr psu;
  weight sweight ;
  NEWVAR osteoporo_two : if osteoporosis in (0) then osteoporo_two = 2 else osteoporo_two = osteoporosis; 
  
  subgroup fld raceeth osteoporo_two ;
  level    2   4       2 ;

  table fld * osteoporo_two ;
  subpopx (0 < bmd_fn < 5 ) and ( fld != .  ) and (age_cat in ( 3, 4, 5) ) and  (hepat_flag != 1 ) and (alc_flag != 1) and (renal_flag != 1) and (thyro_flag != 1 ) and (steroid_use = 1 ) and (preg_flag != 1) ;
RUN; 
PROC CROSSTAB data = nh3 filetype=SAS design=wr;
  nest ststr psu;
  weight sweight ;
  NEWVAR osteoporo_two : if osteoporosis in (0) then osteoporo_two = 2 else osteoporo_two = osteoporosis; 
  
  subgroup fld raceeth osteoporo_two ;
  level    2   4       2 ;

  table fld * osteoporo_two ;
  test chisq; 
  subpopx (0 < bmd_fn < 5 ) and ( fld != .  ) and (age_cat in ( 3, 4, 5) ) and  (hepat_flag != 1 ) and (alc_flag != 1) and (renal_flag != 1) and (thyro_flag != 1 ) and (steroid_use = 1 ) and (preg_flag != 1) ;
RUN; 

/* Osteopenia */
PROC CROSSTAB data = nh3 filetype=SAS design=wr;
  nest ststr psu;
  weight sweight ;
  NEWVAR osteopenia_two : if osteopenia in (0) then osteopenia_two = 2 else osteopenia_two = osteopenia ; 
  
  subgroup fld raceeth osteopenia_two;
  level    2   4       2;

  table fld * osteopenia_two ;
  subpopx (0 < bmd_fn < 5 ) and ( fld != .  ) and (age_cat in ( 3, 4, 5) ) and  (hepat_flag != 1 ) and (alc_flag != 1) and (renal_flag != 1) and (thyro_flag != 1 ) and (steroid_use = 1 ) and (preg_flag != 1) ;
RUN; 
PROC CROSSTAB data = nh3 filetype=SAS design=wr;
  nest ststr psu;
  weight sweight ;
  NEWVAR osteopenia_two : if osteopenia in (0) then osteopenia_two = 2 else osteopenia_two = osteopenia ; 
  
  subgroup fld raceeth osteopenia_two;
  level    2   4       2;

  table fld * osteopenia_two ;
  test chisq; 
  subpopx (0 < bmd_fn < 5 ) and ( fld != .  ) and (age_cat in ( 3, 4, 5) ) and  (hepat_flag != 1 ) and (alc_flag != 1) and (renal_flag != 1) and (thyro_flag != 1 ) and (steroid_use = 1 ) and (preg_flag != 1) ;
RUN; 


/* Other variables that are not directly used in this article */
/*---------------------------------------------*/

/* Smoking Status */
PROC CROSSTAB data = nh3 filetype=SAS design=wr;
  nest ststr psu;
  weight sweight ;
  
  subgroup fld smk ;
  level    2   3       ;

  table fld * smk ;
  subpopx (0 < bmd_fn < 5 ) and ( fld != .  ) and (age_cat in ( 3, 4, 5) ) and  (hepat_flag != 1 ) and (alc_flag != 1) and (renal_flag != 1) and (thyro_flag != 1 ) and (steroid_use = 1 ) and (preg_flag != 1) ;
RUN; 
PROC CROSSTAB data = nh3 filetype=SAS design=wr;
  nest ststr psu;
  weight sweight ;
  
  subgroup fld smk ;
  level    2   3       ;

  table fld * smk ;
  test chisq; 
  subpopx (0 < bmd_fn < 5 ) and ( fld != .  ) and (age_cat in ( 3, 4, 5) ) and  (hepat_flag != 1 ) and (alc_flag != 1) and (renal_flag != 1) and (thyro_flag != 1 ) and (steroid_use = 1 ) and (preg_flag != 1) ;
RUN; 

/* standardized Cre */
PROC DESCRIPT data = nh3 filetype=SAS design=wr;
  nest ststr psu;
  weight sweight ;
  
  subgroup fld ;
  level    2   ;

  var std_cre  ;
  subpopx (0 < bmd_fn < 5 ) and ( fld != .  ) and (age_cat in ( 3, 4, 5) ) and  (hepat_flag != 1 ) and (alc_flag != 1) and (renal_flag != 1) and (thyro_flag != 1 ) and (steroid_use = 1 ) and (preg_flag != 1) ;
RUN; 

/* ANOVA. Compare means across three NAFLD gourps. */
PROC REGRESS data= nh3 filetype=SAS design=wr;
  nest ststr psu;
  weight sweight ;

  subgroup fld  ;
  level    2   ;

  model std_cre = fld ; 
  subpopx (0 < bmd_fn < 5 ) and ( fld != .  ) and (age_cat in ( 3, 4, 5) ) and  (hepat_flag != 1 ) and (alc_flag != 1) and (renal_flag != 1) and (thyro_flag != 1 ) and (steroid_use = 1 ) and (preg_flag != 1) ;
RUN; 


/* Blood glucose */
PROC DESCRIPT  data = nh3 filetype=SAS design=wr;
  nest ststr psu;
  weight sweight ;

  subgroup  fld ;
  level     2    ;
  var glucose_mg;
  subpopx (0 < bmd_fn < 5 ) and ( fld != .  ) and (age_cat in ( 3, 4, 5) ) and  (hepat_flag != 1 ) and (alc_flag != 1) and (renal_flag != 1) and (thyro_flag != 1 ) and (steroid_use = 1 ) and (preg_flag != 1) ;
RUN;

PROC REGRESS data= nh3 filetype=SAS design=wr;
  nest ststr psu;
  weight sweight ;

  subgroup fld ;
  level    2   ;

  model glucose_mg = fld ; 
  subpopx (0 < bmd_fn < 5 ) and ( fld != .  ) and (age_cat in ( 3, 4, 5) ) and  (hepat_flag != 1 ) and (alc_flag != 1) and (renal_flag != 1) and (thyro_flag != 1 ) and (steroid_use = 1 ) and (preg_flag != 1) ;
RUN; 


/* Triglyceride */
DATA nh3;  /*There are some outliers. */
  set nh3;
  if tg > 1000 then tg = . ;
RUN;
PROC DESCRIPT  data = nh3 filetype=SAS design=wr;
  nest ststr psu;
  weight sweight ;

  subgroup  fld ;
  level     2    ;
  var tg;
  subpopx (0 < bmd_fn < 5 ) and ( fld != .  ) and (age_cat in ( 3, 4, 5) ) and  (hepat_flag != 1 ) and (alc_flag != 1) and (renal_flag != 1) and (thyro_flag != 1 ) and (steroid_use = 1 ) and (preg_flag != 1) ;
RUN;

PROC REGRESS data= nh3 filetype=SAS design=wr;
  nest ststr psu;
  weight sweight ;

  subgroup fld ;
  level    2   ;

  model tg = fld ; 
  subpopx (0 < bmd_fn < 5 ) and ( fld != .  ) and (age_cat in ( 3, 4, 5) ) and  (hepat_flag != 1 ) and (alc_flag != 1) and (renal_flag != 1) and (thyro_flag != 1 ) and (steroid_use = 1 ) and (preg_flag != 1) ;
RUN; 


/* LDL-chol */
PROC DESCRIPT  data = nh3 filetype=SAS design=wr;
  nest ststr psu;
  weight sweight ;

  subgroup  fld ;
  level     2    ;
  var ldl;
  subpopx (0 < bmd_fn < 5 ) and ( fld != .  ) and (age_cat in ( 3, 4, 5) ) and  (hepat_flag != 1 ) and (alc_flag != 1) and (renal_flag != 1) and (thyro_flag != 1 ) and (steroid_use = 1 ) and (preg_flag != 1) ;
RUN;

PROC REGRESS data= nh3 filetype=SAS design=wr;
  nest ststr psu;
  weight sweight ;

  subgroup fld ;
  level    2   ;

  model ldl = fld ; 
  subpopx (0 < bmd_fn < 5 ) and ( fld != .  ) and (age_cat in ( 3, 4, 5) ) and  (hepat_flag != 1 ) and (alc_flag != 1) and (renal_flag != 1) and (thyro_flag != 1 ) and (steroid_use = 1 ) and (preg_flag != 1) ;
RUN; 


/* HDL-chol */
PROC DESCRIPT  data = nh3 filetype=SAS design=wr;
  nest ststr psu;
  weight sweight ;

  subgroup  fld ;
  level     2    ;
  var hdl;
  subpopx (0 < bmd_fn < 5 ) and ( fld != .  ) and (age_cat in ( 3, 4, 5) ) and  (hepat_flag != 1 ) and (alc_flag != 1) and (renal_flag != 1) and (thyro_flag != 1 ) and (steroid_use = 1 ) and (preg_flag != 1) ;
RUN;

PROC REGRESS data= nh3 filetype=SAS design=wr;
  nest ststr psu;
  weight sweight ;

  subgroup fld ;
  level    2   ;

  model hdl = fld ; 
  subpopx (0 < bmd_fn < 5 ) and ( fld != .  ) and (age_cat in ( 3, 4, 5) ) and  (hepat_flag != 1 ) and (alc_flag != 1) and (renal_flag != 1) and (thyro_flag != 1 ) and (steroid_use = 1 ) and (preg_flag != 1) ;
RUN; 

/* systolic blood pressure */
PROC DESCRIPT  data = nh3 filetype=SAS design=wr;
  nest ststr psu;
  weight sweight ;

  subgroup  fld ;
  level     2    ;
  var sbp ;
  subpopx (0 < bmd_fn < 5 ) and ( fld != .  ) and (age_cat in ( 3, 4, 5) ) and  (hepat_flag != 1 ) and (alc_flag != 1) and (renal_flag != 1) and (thyro_flag != 1 ) and (steroid_use = 1 ) and (preg_flag != 1) ;
RUN;

PROC REGRESS data= nh3 filetype=SAS design=wr;
  nest ststr psu;
  weight sweight ;

  subgroup fld ;
  level    2   ;

  model sbp = fld ; 
  subpopx (0 < bmd_fn < 5 ) and ( fld != .  ) and (age_cat in ( 3, 4, 5) ) and  (hepat_flag != 1 ) and (alc_flag != 1) and (renal_flag != 1) and (thyro_flag != 1 ) and (steroid_use = 1 ) and (preg_flag != 1) ;
RUN; 

/* diastolic blood pressure */
PROC DESCRIPT  data = nh3 filetype=SAS design=wr;
  nest ststr psu;
  weight sweight ;

  subgroup  fld ;
  level     2    ;
  var dbp ;
  subpopx (0 < bmd_fn < 5 ) and ( fld != .  ) and (age_cat in ( 3, 4, 5) ) and  (hepat_flag != 1 ) and (alc_flag != 1) and (renal_flag != 1) and (thyro_flag != 1 ) and (steroid_use = 1 ) and (preg_flag != 1) ;
RUN;

PROC REGRESS data= nh3 filetype=SAS design=wr;
  nest ststr psu;
  weight sweight ;

  subgroup fld ;
  level    2   ;

  model dbp = fld ; 
  subpopx (0 < bmd_fn < 5 ) and ( fld != .  ) and (age_cat in ( 3, 4, 5) ) and  (hepat_flag != 1 ) and (alc_flag != 1) and (renal_flag != 1) and (thyro_flag != 1 ) and (steroid_use = 1 ) and (preg_flag != 1) ;
RUN; 


/* For revision */
/* std_cre */
PROC DESCRIPT data = nh3 filetype=SAS design=wr;
  nest ststr psu;
  weight sweight ;
  
  subgroup fld ;
  level    2   ;

  var std_cre   ;
  subpopx (0 < bmd_fn < 5 ) and ( fld != .  ) and (age_cat in ( 3, 4, 5) ) and  (hepat_flag != 1 ) and (alc_flag != 1) and (renal_flag != 1) and (thyro_flag != 1 ) and (steroid_use = 1 ) and (preg_flag != 1) ;
RUN; 

/* ANOVA. Compare means across two gourps. */
PROC REGRESS data= nh3 filetype=SAS design=wr;
  nest ststr psu;
  weight sweight ;

  subgroup fld ;
  level    2   ;

  model std_cre  = fld ; 
  subpopx (0 < bmd_fn < 5 ) and ( fld != .  ) and (age_cat in ( 3, 4, 5) ) and  (hepat_flag != 1 ) and (alc_flag != 1) and (renal_flag != 1) and (thyro_flag != 1 ) and (steroid_use = 1 ) and (preg_flag != 1) ;
RUN; 

/* egfr */
PROC DESCRIPT data = nh3 filetype=SAS design=wr;
  nest ststr psu;
  weight sweight ;
  
  subgroup fld ;
  level    2   ;

  var egfr   ;
  subpopx (0 < bmd_fn < 5 ) and ( fld != .  ) and (age_cat in ( 3, 4, 5) ) and  (hepat_flag != 1 ) and (alc_flag != 1) and (renal_flag != 1) and (thyro_flag != 1 ) and (steroid_use = 1 ) and (preg_flag != 1) ;
RUN; 

/* ANOVA. Compare means across two gourps. */
PROC REGRESS data= nh3 filetype=SAS design=wr;
  nest ststr psu;
  weight sweight ;

  subgroup fld ;
  level    2   ;

  model egfr  = fld ; 
  subpopx (0 < bmd_fn < 5 ) and ( fld != .  ) and (age_cat in ( 3, 4, 5) ) and  (hepat_flag != 1 ) and (alc_flag != 1) and (renal_flag != 1) and (thyro_flag != 1 ) and (steroid_use = 1 ) and (preg_flag != 1) ;
RUN; 


/* calcium */
PROC DESCRIPT data = nh3 filetype=SAS design=wr;
  nest ststr psu;
  weight sweight ;
  
  subgroup fld ;
  level    2   ;

  var calcium   ;
  subpopx (0 < bmd_fn < 5 ) and ( fld != .  ) and (age_cat in ( 3, 4, 5) ) and  (hepat_flag != 1 ) and (alc_flag != 1) and (renal_flag != 1) and (thyro_flag != 1 ) and (steroid_use = 1 ) and (preg_flag != 1) ;
RUN; 

/* ANOVA. Compare means across two gourps. */
PROC REGRESS data= nh3 filetype=SAS design=wr;
  nest ststr psu;
  weight sweight ;

  subgroup fld ;
  level    2   ;

  model calcium  = fld ; 
  subpopx (0 < bmd_fn < 5 ) and ( fld != .  ) and (age_cat in ( 3, 4, 5) ) and  (hepat_flag != 1 ) and (alc_flag != 1) and (renal_flag != 1) and (thyro_flag != 1 ) and (steroid_use = 1 ) and (preg_flag != 1) ;
RUN; 

/* TSH */
PROC DESCRIPT data = nh3 filetype=SAS design=wr;
  nest ststr psu;
  weight sweight ;
  
  subgroup fld ;
  level    2   ;

  var tsh  ;
  subpopx (0 < bmd_fn < 5 ) and ( fld != .  ) and (age_cat in ( 3, 4, 5) ) and  (hepat_flag != 1 ) and (alc_flag != 1) and (renal_flag != 1) and (thyro_flag != 1 ) and (steroid_use = 1 ) and (preg_flag != 1) ;
RUN; 

/* ANOVA. Compare means across two gourps. */
PROC REGRESS data= nh3 filetype=SAS design=wr;
  nest ststr psu;
  weight sweight ;

  subgroup fld ;
  level    2   ;

  model tsh  = fld ; 
  subpopx (0 < bmd_fn < 5 ) and ( fld != .  ) and (age_cat in ( 3, 4, 5) ) and  (hepat_flag != 1 ) and (alc_flag != 1) and (renal_flag != 1) and (thyro_flag != 1 ) and (steroid_use = 1 ) and (preg_flag != 1) ;
RUN; 

/* Platelet */
PROC DESCRIPT data = nh3 filetype=SAS design=wr;
  nest ststr psu;
  weight sweight ;
  
  subgroup fld ;
  level    2   ;

  var platelet  ;
  subpopx (0 < bmd_fn < 5 ) and ( fld != .  ) and (age_cat in ( 3, 4, 5) ) and  (hepat_flag != 1 ) and (alc_flag != 1) and (renal_flag != 1) and (thyro_flag != 1 ) and (steroid_use = 1 ) and (preg_flag != 1) ;
RUN; 

/* ANOVA. Compare means across two gourps. */
PROC REGRESS data= nh3 filetype=SAS design=wr;
  nest ststr psu;
  weight sweight ;

  subgroup fld ;
  level    2   ;

  model platelet  = fld ; 
  subpopx (0 < bmd_fn < 5 ) and ( fld != .  ) and (age_cat in ( 3, 4, 5) ) and  (hepat_flag != 1 ) and (alc_flag != 1) and (renal_flag != 1) and (thyro_flag != 1 ) and (steroid_use = 1 ) and (preg_flag != 1) ;
RUN; 

/* vitamin_d */
PROC DESCRIPT data = nh3 filetype=SAS design=wr;
  nest ststr psu;
  weight sweight ;
  
  subgroup fld ;
  level    2   ;

  var vitamin_d  ;
  subpopx (0 < bmd_fn < 5 ) and ( fld != .  ) and (age_cat in ( 3, 4, 5) ) and  (hepat_flag != 1 ) and (alc_flag != 1) and (renal_flag != 1) and (thyro_flag != 1 ) and (steroid_use = 1 ) and (preg_flag != 1) ;
RUN; 

/* ANOVA. Compare means across two gourps. */
PROC REGRESS data= nh3 filetype=SAS design=wr;
  nest ststr psu;
  weight sweight ;

  subgroup fld ;
  level    2   ;

  model vitamin_d  = fld ; 
  subpopx (0 < bmd_fn < 5 ) and ( fld != .  ) and (age_cat in ( 3, 4, 5) ) and  (hepat_flag != 1 ) and (alc_flag != 1) and (renal_flag != 1) and (thyro_flag != 1 ) and (steroid_use = 1 ) and (preg_flag != 1) ;
RUN; 

/* homa_ir */
PROC DESCRIPT data = nh3 filetype=SAS design=wr;
  nest ststr psu;
  weight sweight ;
  
  subgroup fld ;
  level    2   ;

  var homa_ir  ;
  subpopx (0 < bmd_fn < 5 ) and ( fld != .  ) and (age_cat in ( 3, 4, 5) ) and  (hepat_flag != 1 ) and (alc_flag != 1) and (renal_flag != 1) and (thyro_flag != 1 ) and (steroid_use = 1 ) and (preg_flag != 1) and (valid_ins = 1);
RUN; 

/* ANOVA. Compare means across two gourps. */
PROC REGRESS data= nh3 filetype=SAS design=wr;
  nest ststr psu;
  weight sweight ;

  subgroup fld ;
  level    2   ;

  model homa_ir  = fld ; 
  subpopx (0 < bmd_fn < 5 ) and ( fld != .  ) and (age_cat in ( 3, 4, 5) ) and  (hepat_flag != 1 ) and (alc_flag != 1) and (renal_flag != 1) and (thyro_flag != 1 ) and (steroid_use = 1 ) and (preg_flag != 1) and (valid_ins = 1) ;
RUN; 

/* Also other variables that are not used in this article. SES and so on. */
/*--------------------------------------------------------*/

/* Education */
PROC CROSSTAB data = nh3 filetype=SAS design=wr;
  nest ststr psu;
  weight sweight ;
  
  subgroup gendermenop fld educ_cat ;
  level    3           2   4       ;

  table fld * educ_cat ;
  subpopx (0 < bmd_fn < 5 ) and ( fld != .  ) and (age_cat in ( 3, 4, 5) ) and  (hepat_flag != 1 ) and (alc_flag != 1) and (renal_flag != 1) and (thyro_flag != 1 ) and (steroid_use = 1 ) and (preg_flag != 1) ;
RUN; 


/* Categories by PIR */
PROC CROSSTAB data = nh3 filetype=SAS design=wr;
  nest ststr psu;
  weight sweight ;
  
  subgroup gendermenop fld pir_cat ;
  level    3           2   3       ;

  table fld * pir_cat ;
  subpopx (0 < bmd_fn < 5 ) and ( fld != .  ) and (age_cat in ( 3, 4, 5) ) and  (hepat_flag != 1 ) and (alc_flag != 1) and (renal_flag != 1) and (thyro_flag != 1 ) and (steroid_use = 1 ) and (preg_flag != 1) ;
RUN; 


/********************************/
/* Stratified analysis.                        */
/* For each stratum, calculating BMD.  */
/********************************/

/* gender menop */
PROC DESCRIPT  data = nh3 filetype=SAS design=wr;
  nest ststr psu;
  weight sweight ;
  subgroup  fld ;
  level     2    ;
  var bmd_fn3 ;
  subpopx (gendermenop = 1) and (0 < bmd_fn < 5 ) and ( fld != .  ) and (age_cat in ( 3, 4, 5) ) and  (hepat_flag != 1 ) and (alc_flag != 1) and (renal_flag != 1) and (thyro_flag != 1 ) and (steroid_use = 1 ) and (preg_flag != 1) ;
RUN;
PROC DESCRIPT  data = nh3 filetype=SAS design=wr;
  nest ststr psu;
  weight sweight ;
  subgroup  fld ;
  level     2    ;
  var bmd_fn3 ;
  contrast fld = ( 1 -1 )/name = "NAFLD vs Non-NAFLD" ; 
  print p_mean ;
  subpopx (gendermenop = 1) and (0 < bmd_fn < 5 ) and ( fld != .  ) and (age_cat in ( 3, 4, 5) ) and  (hepat_flag != 1 ) and (alc_flag != 1) and (renal_flag != 1) and (thyro_flag != 1 ) and (steroid_use = 1 ) and (preg_flag != 1) ;
RUN;

PROC DESCRIPT  data = nh3 filetype=SAS design=wr;
  nest ststr psu;
  weight sweight ;
  subgroup  fld ;
  level     2    ;
  var bmd_fn3 ;
  subpopx (gendermenop = 2) and (0 < bmd_fn < 5 ) and ( fld != .  ) and (age_cat in ( 3, 4, 5) ) and  (hepat_flag != 1 ) and (alc_flag != 1) and (renal_flag != 1) and (thyro_flag != 1 ) and (steroid_use = 1 ) and (preg_flag != 1) ;
RUN;
PROC DESCRIPT  data = nh3 filetype=SAS design=wr;
  nest ststr psu;
  weight sweight ;
  subgroup  fld ;
  level     2    ;
  var bmd_fn3 ;
  contrast fld = ( 1 -1 )/name = "NAFLD vs Non-NAFLD" ; 
  print p_mean ;
  subpopx (gendermenop = 2) and (0 < bmd_fn < 5 ) and ( fld != .  ) and (age_cat in ( 3, 4, 5) ) and  (hepat_flag != 1 ) and (alc_flag != 1) and (renal_flag != 1) and (thyro_flag != 1 ) and (steroid_use = 1 ) and (preg_flag != 1) ;
RUN;

PROC DESCRIPT  data = nh3 filetype=SAS design=wr;
  nest ststr psu;
  weight sweight ;
  subgroup  fld ;
  level     2    ;
  var bmd_fn3 ;
  subpopx (gendermenop = 3) and (0 < bmd_fn < 5 ) and ( fld != .  ) and (age_cat in ( 3, 4, 5) ) and  (hepat_flag != 1 ) and (alc_flag != 1) and (renal_flag != 1) and (thyro_flag != 1 ) and (steroid_use = 1 ) and (preg_flag != 1) ;
RUN;
PROC DESCRIPT  data = nh3 filetype=SAS design=wr;
  nest ststr psu;
  weight sweight ;
  subgroup  fld ;
  level     2    ;
  var bmd_fn3 ;
  contrast fld = ( 1 -1 )/name = "NAFLD vs Non-NAFLD" ; 
  print p_mean ;
  subpopx (gendermenop = 3) and (0 < bmd_fn < 5 ) and ( fld != .  ) and (age_cat in ( 3, 4, 5) ) and  (hepat_flag != 1 ) and (alc_flag != 1) and (renal_flag != 1) and (thyro_flag != 1 ) and (steroid_use = 1 ) and (preg_flag != 1) ;
RUN;


/* race */
PROC DESCRIPT  data = nh3 filetype=SAS design=wr;
  nest ststr psu;
  weight sweight ;
  subgroup  fld ;
  level     2    ;
  var bmd_fn3 ;
  subpopx (raceeth = 1) and (0 < bmd_fn < 5 ) and ( fld != .  ) and (age_cat in ( 3, 4, 5) ) and  (hepat_flag != 1 ) and (alc_flag != 1) and (renal_flag != 1) and (thyro_flag != 1 ) and (steroid_use = 1 ) and (preg_flag != 1) ;
RUN;
PROC DESCRIPT  data = nh3 filetype=SAS design=wr;
  nest ststr psu;
  weight sweight ;
  subgroup  fld ;
  level     2    ;
  var bmd_fn3 ;
  contrast fld = ( 1 -1 )/name = "NAFLD vs Non-NAFLD" ; 
  print p_mean ;
  subpopx (raceeth = 1) and (0 < bmd_fn < 5 ) and ( fld != .  ) and (age_cat in ( 3, 4, 5) ) and  (hepat_flag != 1 ) and (alc_flag != 1) and (renal_flag != 1) and (thyro_flag != 1 ) and (steroid_use = 1 ) and (preg_flag != 1) ;
RUN;

PROC DESCRIPT  data = nh3 filetype=SAS design=wr;
  nest ststr psu;
  weight sweight ;
  subgroup  fld ;
  level     2    ;
  var bmd_fn3 ;
  subpopx (raceeth = 2) and (0 < bmd_fn < 5 ) and ( fld != .  ) and (age_cat in ( 3, 4, 5) ) and  (hepat_flag != 1 ) and (alc_flag != 1) and (renal_flag != 1) and (thyro_flag != 1 ) and (steroid_use = 1 ) and (preg_flag != 1) ;
RUN;
PROC DESCRIPT  data = nh3 filetype=SAS design=wr;
  nest ststr psu;
  weight sweight ;
  subgroup  fld ;
  level     2    ;
  var bmd_fn3 ;
  contrast fld = ( 1 -1 )/name = "NAFLD vs Non-NAFLD" ; 
  print p_mean ;
  subpopx (raceeth = 2) and (0 < bmd_fn < 5 ) and ( fld != .  ) and (age_cat in ( 3, 4, 5) ) and  (hepat_flag != 1 ) and (alc_flag != 1) and (renal_flag != 1) and (thyro_flag != 1 ) and (steroid_use = 1 ) and (preg_flag != 1) ;
RUN;

PROC DESCRIPT  data = nh3 filetype=SAS design=wr;
  nest ststr psu;
  weight sweight ;
  subgroup  fld ;
  level     2    ;
  var bmd_fn3 ;
  subpopx (raceeth = 3) and (0 < bmd_fn < 5 ) and ( fld != .  ) and (age_cat in ( 3, 4, 5) ) and  (hepat_flag != 1 ) and (alc_flag != 1) and (renal_flag != 1) and (thyro_flag != 1 ) and (steroid_use = 1 ) and (preg_flag != 1) ;
RUN;
PROC DESCRIPT  data = nh3 filetype=SAS design=wr;
  nest ststr psu;
  weight sweight ;
  subgroup  fld ;
  level     2    ;
  var bmd_fn3 ;
  contrast fld = ( 1 -1 )/name = "NAFLD vs Non-NAFLD" ; 
  print p_mean ;
  subpopx (raceeth = 3) and (0 < bmd_fn < 5 ) and ( fld != .  ) and (age_cat in ( 3, 4, 5) ) and  (hepat_flag != 1 ) and (alc_flag != 1) and (renal_flag != 1) and (thyro_flag != 1 ) and (steroid_use = 1 ) and (preg_flag != 1) ;
RUN;

/* age_cat */
PROC DESCRIPT  data = nh3 filetype=SAS design=wr;
  nest ststr psu;
  weight sweight ;
  subgroup  fld ;
  level     2    ;
  var bmd_fn3 ;
  subpopx (age_cat = 3) and (0 < bmd_fn < 5 ) and ( fld != .  ) and (age_cat in ( 3, 4, 5) ) and  (hepat_flag != 1 ) and (alc_flag != 1) and (renal_flag != 1) and (thyro_flag != 1 ) and (steroid_use = 1 ) and (preg_flag != 1) ;
RUN;
PROC DESCRIPT  data = nh3 filetype=SAS design=wr;
  nest ststr psu;
  weight sweight ;
  subgroup  fld ;
  level     2    ;
  var bmd_fn3 ;
  contrast fld = ( 1 -1 )/name = "NAFLD vs Non-NAFLD" ; 
  print p_mean ;
  subpopx (age_cat = 3) and (0 < bmd_fn < 5 ) and ( fld != .  ) and (age_cat in ( 3, 4, 5) ) and  (hepat_flag != 1 ) and (alc_flag != 1) and (renal_flag != 1) and (thyro_flag != 1 ) and (steroid_use = 1 ) and (preg_flag != 1) ;
RUN;

PROC DESCRIPT  data = nh3 filetype=SAS design=wr;
  nest ststr psu;
  weight sweight ;
  subgroup  fld ;
  level     2    ;
  var bmd_fn3 ;
  subpopx (age_cat = 4) and (0 < bmd_fn < 5 ) and ( fld != .  ) and (age_cat in ( 3, 4, 5) ) and  (hepat_flag != 1 ) and (alc_flag != 1) and (renal_flag != 1) and (thyro_flag != 1 ) and (steroid_use = 1 ) and (preg_flag != 1) ;
RUN;
PROC DESCRIPT  data = nh3 filetype=SAS design=wr;
  nest ststr psu;
  weight sweight ;
  subgroup  fld ;
  level     2    ;
  var bmd_fn3 ;
  contrast fld = ( 1 -1 )/name = "NAFLD vs Non-NAFLD" ; 
  print p_mean ;
  subpopx (age_cat = 4) and (0 < bmd_fn < 5 ) and ( fld != .  ) and (age_cat in ( 3, 4, 5) ) and  (hepat_flag != 1 ) and (alc_flag != 1) and (renal_flag != 1) and (thyro_flag != 1 ) and (steroid_use = 1 ) and (preg_flag != 1) ;
RUN;

PROC DESCRIPT  data = nh3 filetype=SAS design=wr;
  nest ststr psu;
  weight sweight ;
  subgroup  fld ;
  level     2    ;
  var bmd_fn3 ;
  subpopx (age_cat = 5) and (0 < bmd_fn < 5 ) and ( fld != .  ) and (age_cat in ( 3, 4, 5) ) and  (hepat_flag != 1 ) and (alc_flag != 1) and (renal_flag != 1) and (thyro_flag != 1 ) and (steroid_use = 1 ) and (preg_flag != 1) ;
RUN;
PROC DESCRIPT  data = nh3 filetype=SAS design=wr;
  nest ststr psu;
  weight sweight ;
  subgroup  fld ;
  level     2    ;
  var bmd_fn3 ;
  contrast fld = ( 1 -1 )/name = "NAFLD vs Non-NAFLD" ; 
  print p_mean ;
  subpopx (age_cat = 5) and (0 < bmd_fn < 5 ) and ( fld != .  ) and (age_cat in ( 3, 4, 5) ) and  (hepat_flag != 1 ) and (alc_flag != 1) and (renal_flag != 1) and (thyro_flag != 1 ) and (steroid_use = 1 ) and (preg_flag != 1) ;
RUN;

/* BMI category */

PROC DESCRIPT  data = nh3 filetype=SAS design=wr;
  nest ststr psu;
  weight sweight ;
  subgroup  fld ;
  level     2    ;
  var bmd_fn3 ;
  subpopx (bmi_cat = 1) and (0 < bmd_fn < 5 ) and ( fld != .  ) and (age_cat in ( 3, 4, 5) ) and  (hepat_flag != 1 ) and (alc_flag != 1) and (renal_flag != 1) and (thyro_flag != 1 ) and (steroid_use = 1 ) and (preg_flag != 1) ;
RUN;
PROC DESCRIPT  data = nh3 filetype=SAS design=wr;
  nest ststr psu;
  weight sweight ;
  subgroup  fld ;
  level     2    ;
  var bmd_fn3 ;
  contrast fld = ( 1 -1 )/name = "NAFLD vs Non-NAFLD" ; 
  print p_mean ;
  subpopx (bmi_cat = 1) and (0 < bmd_fn < 5 ) and ( fld != .  ) and (age_cat in ( 3, 4, 5) ) and  (hepat_flag != 1 ) and (alc_flag != 1) and (renal_flag != 1) and (thyro_flag != 1 ) and (steroid_use = 1 ) and (preg_flag != 1) ;
RUN;

PROC DESCRIPT  data = nh3 filetype=SAS design=wr;
  nest ststr psu;
  weight sweight ;
  subgroup  fld ;
  level     2    ;
  var bmd_fn3 ;
  subpopx (bmi_cat = 2) and (0 < bmd_fn < 5 ) and ( fld != .  ) and (age_cat in ( 3, 4, 5) ) and  (hepat_flag != 1 ) and (alc_flag != 1) and (renal_flag != 1) and (thyro_flag != 1 ) and (steroid_use = 1 ) and (preg_flag != 1) ;
RUN;
PROC DESCRIPT  data = nh3 filetype=SAS design=wr;
  nest ststr psu;
  weight sweight ;
  subgroup  fld ;
  level     2    ;
  var bmd_fn3 ;
  contrast fld = ( 1 -1 )/name = "NAFLD vs Non-NAFLD" ; 
  print p_mean ;
  subpopx (bmi_cat = 2) and (0 < bmd_fn < 5 ) and ( fld != .  ) and (age_cat in ( 3, 4, 5) ) and  (hepat_flag != 1 ) and (alc_flag != 1) and (renal_flag != 1) and (thyro_flag != 1 ) and (steroid_use = 1 ) and (preg_flag != 1) ;
RUN;

PROC DESCRIPT  data = nh3 filetype=SAS design=wr;
  nest ststr psu;
  weight sweight ;
  subgroup  fld ;
  level     2    ;
  var bmd_fn3 ;
  subpopx (bmi_cat = 3) and (0 < bmd_fn < 5 ) and ( fld != .  ) and (age_cat in ( 3, 4, 5) ) and  (hepat_flag != 1 ) and (alc_flag != 1) and (renal_flag != 1) and (thyro_flag != 1 ) and (steroid_use = 1 ) and (preg_flag != 1) ;
RUN;
PROC DESCRIPT  data = nh3 filetype=SAS design=wr;
  nest ststr psu;
  weight sweight ;
  subgroup  fld ;
  level     2    ;
  var bmd_fn3 ;
  contrast fld = ( 1 -1 )/name = "NAFLD vs Non-NAFLD" ; 
  print p_mean ;
  subpopx (bmi_cat = 3) and (0 < bmd_fn < 5 ) and ( fld != .  ) and (age_cat in ( 3, 4, 5) ) and  (hepat_flag != 1 ) and (alc_flag != 1) and (renal_flag != 1) and (thyro_flag != 1 ) and (steroid_use = 1 ) and (preg_flag != 1) ;
RUN;

PROC DESCRIPT  data = nh3 filetype=SAS design=wr;
  nest ststr psu;
  weight sweight ;
  subgroup  fld ;
  level     2    ;
  var bmd_fn3 ;
  subpopx (bmi_cat = 4) and (0 < bmd_fn < 5 ) and ( fld != .  ) and (age_cat in ( 3, 4, 5) ) and  (hepat_flag != 1 ) and (alc_flag != 1) and (renal_flag != 1) and (thyro_flag != 1 ) and (steroid_use = 1 ) and (preg_flag != 1) ;
RUN;
PROC DESCRIPT  data = nh3 filetype=SAS design=wr;
  nest ststr psu;
  weight sweight ;
  subgroup  fld ;
  level     2    ;
  var bmd_fn3 ;
  contrast fld = ( 1 -1 )/name = "NAFLD vs Non-NAFLD" ; 
  print p_mean ;
  subpopx (bmi_cat = 4) and (0 < bmd_fn < 5 ) and ( fld != .  ) and (age_cat in ( 3, 4, 5) ) and  (hepat_flag != 1 ) and (alc_flag != 1) and (renal_flag != 1) and (thyro_flag != 1 ) and (steroid_use = 1 ) and (preg_flag != 1) ;
RUN;


/***************************************************************/
/* Model analysis  */
/***************************************************************/

/* Unadjusted (crude analysis) of NAFLD effect on BMD */
PROC REGRESS  data = nh3 filetype=SAS design=wr; 
  nest ststr psu;
  weight sweight ;
  subgroup fld   ; 
  level    2     ;
  model bmd_fn3 = fld  ; 

  subpopx  (0 < bmd_fn < 5 ) and ( fld != .  ) and (age_cat in ( 3, 4, 5) ) and  (hepat_flag != 1 ) and (alc_flag != 1) and (renal_flag != 1) and (thyro_flag != 1 ) and (steroid_use = 1 ) and (preg_flag != 1) ;
RUN; 


/* Temoporal program

PROC FREQ data=nh3;
  tables rraceeth3 ; 
  where (0 < bmd_fn < 5 ) and ( fld ^= .  ) and (age_cat in ( 3, 4, 5) ) and (hepat_flag ^= 1 ) and (alc_flag ^= 1) and (renal_flag ^= 1) and (thyro_flag ^= 1 ) and (steroid_use = 1 ) and (preg_flag ^= 1) ;
RUN;

PROC UNIVARIATE data=nh3;
  var c_bmi ; 
  where (0 < bmd_fn < 5 ) and ( fld ^= .  ) and (age_cat in ( 3, 4, 5) ) and (hepat_flag ^= 1 ) and (alc_flag ^= 1) and (renal_flag ^= 1) and (thyro_flag ^= 1 ) and (steroid_use = 1 ) and (preg_flag ^= 1) ;
RUN;

data nh3_2 ;
  set nh3 ;
  bmi_missing = 0; 
  if c_bmi = . then bmi_missing = 1 ; 
RUN ;

PROC FREQ data=nh3_2;
  tables bmi_missing * rraceeth3 ; 
  where (0 < bmd_fn < 5 ) and ( fld ^= .  ) and (age_cat in ( 3, 4, 5) ) and (hepat_flag ^= 1 ) and (alc_flag ^= 1) and (renal_flag ^= 1) and (thyro_flag ^= 1 ) and (steroid_use = 1 ) and (preg_flag ^= 1) ;
RUN;  

=> 257 Other ppl. were not included because NHANES Analysis Guideline recommends that. 
=> 10 Mexican American people were not included in this analysis, because they did not have BMI information. 

*/

/* Centored age and BMI version */
/* This should be more appropriate !! */
/*********************************************************************************/
/* From full model to Model1 */
PROC REGRESS  data = nh3 filetype=SAS design=wr; 
  nest ststr psu;
  weight sweight ;
  subgroup fld     female gendermenop bmi_cat age_cat  raceeth  wb_race rgendermenop rraceeth3  rsmk_cat3 ; 
  level    2       2      3           3       5         4        2      3            3          3 ;
  model bmd_fn3 = fld rgendermenop rraceeth3 c_age c_bmi fld*rgendermenop fld*rraceeth3 fld*c_age fld*c_bmi ; 

  subpopx  (0 < bmd_fn < 5 ) and ( fld != .  ) and (age_cat in ( 3, 4, 5) ) and  (hepat_flag != 1 ) and (alc_flag != 1) and (renal_flag != 1) and (thyro_flag != 1 ) and (steroid_use = 1 ) and (preg_flag != 1) ;
RUN; 

/* Drop AGE * FLD, because p = 0.76  */
PROC REGRESS  data = nh3 filetype=SAS design=wr; 
  nest ststr psu;
  weight sweight ;
  subgroup fld     female gendermenop bmi_cat age_cat  raceeth  wb_race rgendermenop rraceeth3  rsmk_cat3 ; 
  level    2       2      3           3       5         4        2      3            3          3 ;
  model bmd_fn3 = fld rgendermenop rraceeth3 c_age c_bmi fld*rgendermenop fld*rraceeth3 fld*c_bmi ; 

  subpopx  (0 < bmd_fn < 5 ) and ( fld != .  ) and (age_cat in ( 3, 4, 5) ) and  (hepat_flag != 1 ) and (alc_flag != 1) and (renal_flag != 1) and (thyro_flag != 1 ) and (steroid_use = 1 ) and (preg_flag != 1) ;
RUN; 


/* Drop FLD * RGENDERMENOP, because p = 0.62 */
PROC REGRESS  data = nh3 filetype=SAS design=wr; 
  nest ststr psu;
  weight sweight ;
  subgroup fld     female gendermenop bmi_cat age_cat  raceeth  wb_race rgendermenop rraceeth3  rsmk_cat3 ; 
  level    2       2      3           3       5         4        2      3            3          3 ;
  model bmd_fn3 = fld rgendermenop rraceeth3 c_age c_bmi fld*rraceeth3 fld*c_bmi ; 

  subpopx  (0 < bmd_fn < 5 ) and ( fld != .  ) and (age_cat in ( 3, 4, 5) ) and  (hepat_flag != 1 ) and (alc_flag != 1) and (renal_flag != 1) and (thyro_flag != 1 ) and (steroid_use = 1 ) and (preg_flag != 1) ;
RUN; 

/* Drop FLD * BMI , because p  = 0.52  */
PROC REGRESS  data = nh3 filetype=SAS design=wr; 
  nest ststr psu;
  weight sweight ;
  subgroup fld     female gendermenop bmi_cat age_cat  raceeth  wb_race rgendermenop rraceeth3  rsmk_cat3 ; 
  level    2       2      3           3       5         4        2      3            3          3 ;
  model bmd_fn3 = fld rgendermenop rraceeth3 c_age c_bmi fld*rraceeth3  ; 

  subpopx  (0 < bmd_fn < 5 ) and ( fld != .  ) and (age_cat in ( 3, 4, 5) ) and  (hepat_flag != 1 ) and (alc_flag != 1) and (renal_flag != 1) and (thyro_flag != 1 ) and (steroid_use = 1 ) and (preg_flag != 1) ;
RUN; 

/* Drop FLD * RRACEETH3 , p = 0.51  */
PROC REGRESS  data = nh3 filetype=SAS design=wr; 
  nest ststr psu;
  weight sweight ;
  subgroup fld     female gendermenop bmi_cat age_cat  raceeth  wb_race rgendermenop rraceeth3  rsmk_cat3 ; 
  level    2       2      3           3       5         4        2      3            3          3 ;
  model bmd_fn3 = fld rgendermenop rraceeth3 c_age c_bmi ; 

  subpopx  (0 < bmd_fn < 5 ) and ( fld != .  ) and (age_cat in ( 3, 4, 5) ) and  (hepat_flag != 1 ) and (alc_flag != 1) and (renal_flag != 1) and (thyro_flag != 1 ) and (steroid_use = 1 ) and (preg_flag != 1) ;
RUN; 
/* This is the final model. No interaction terms. => Model1.  Using centered age and BMI is appropriate.  */
