# Supplementary material for: Nonalcoholic fatty liver disease with elevated alanine aminotransferase levels is negatively associated with bone mineral density: Cross-sectional study in U.S. adults
Source: PLoS One. 2018 Jun 13;13(6):e0197900. doi: 10.1371/journal.pone.0197900 (PMC5999215; doi:10.1371/journal.pone.0197900)
Supplement: S2 File — (ZIP) [file pone.0197900.s016.zip › Revised_v2_PLOS_ONE_SourceCode/Primary_analysis_sex_stratified_for_1_male.sas]

libname thesis "./";
DATA nh3;   set thesis.nhanes3final;  RUN;
PROC SORT data = nh3;   by ststr psu ; RUN;
options ls=132; 

/*
PROC DESCRIPT  data = nh3 filetype=SAS design=wr; 
  nest ststr psu;
  weight sweight ;
  var age;
  subpopx (0 < bmd_fn < 5 ) and ( fld != .  ) and (age_cat in ( 3, 4, 5) ) and  (hepat_flag != 1 ) and (alc_flag != 1) and (renal_flag != 1) and (thyro_flag != 1 ) and (preg_flag != 1) ;
RUN; */  /* Mean is 54*/
/*
PROC DESCRIPT  data = nh3 filetype=SAS design=wr; 
  nest ststr psu;
  weight sweight ;
  var bmi;
  subpopx (0 < bmd_fn < 5 ) and ( fld != .  ) and (age_cat in ( 3, 4, 5) ) and  (hepat_flag != 1 ) and (alc_flag != 1) and (renal_flag != 1) and (thyro_flag != 1 ) and (preg_flag != 1) ;
RUN;  */ /* Mean is 27 */

DATA nh3;
  set nh3;
  bmd_fn2 = 10 * bmd_fn ;
  bmd_fn3 = 100 * bmd_fn ; 

  c_bmi = bmi - 27 ;
  c_age = age - 54 ;

  glucose_mg = glucose * 18 ;

  bmi_cat = . ;
  if 0 < bmi < 25 then bmi_cat = 1; 
  else if 25 <= bmi < 30 then bmi_cat = 2;
  else if 30 <= bmi < 35 then bmi_cat = 3; 
  else if 35 <= bmi < 90 then bmi_cat = 4;
  else bmi_cat = .; 

  /* Reverse order coding */

  rgendermenop = . ;
  if gendermenop = 1 then rgendermenop = 3; /* Males (reference) */
  else if gendermenop = 2 then rgendermenop = 2; /* Premenop */ 
  else if gendermenop = 3 then rgendermenop = 1; /* Postmenop */
  else rgendermenop = . ;

  rraceeth3 = . ;
  if raceeth = 1 then rraceeth3 = 3; /* White (reference) */
  else if raceeth = 2 then rraceeth3 = 1;  /* Black */
  else if raceeth = 3 then rraceeth3 = 2;  /* Mexican-American */
  else if raceeth = 4 then rraceeth3 = . ; 
  else rraceeth3 = . ; 

  rage_cat3 = . ;
  if age_cat = 3 then rage_cat3 = 3; /* 40-50 y.o. (reference) */
  else if age_cat = 4 then rage_cat3 = 2;  /* 50-60 y.o. */
  else if age_cat = 5 then rage_cat3 = 1;  /* 60-75 y.o. */
  else rage_cat3 = . ;

  rbmi_cat4 = . ;
  if 0 < bmi < 25 then rbmi_cat4 = 4;  /* -25 (reference) */ 
  else if 25 <= bmi < 30 then rbmi_cat4 = 3;  /* 25-30 */
  else if 30 <= bmi < 35 then rbmi_cat4 = 2;  /* 30-35 */
  else if 35 <= bmi < 90 then rbmi_cat4 = 1;  /* 35-   */
  else bmi_cat4 = .; 

  rsmk_cat3 = . ;
  if smk = 1 then rsmk_cat3 = 3 ;  /* Never */
  else if smk = 2 then rsmk_cat3 = 2;  /* Ever */
  else if smk = 3 then rsmk_cat3 = 1;  /* Current */
  else rsmk_cat3 = .; 

  rfld4 = .;
  if fld4 = . then rfld4 = . ;
  else if fld4 = 4 then rfld4 = 1 ;
  else if fld4 = 3 then rfld4 = 2 ;
  else if fld4 = 2 then rfld4 = 3 ;
  else if fld4 = 1 then rfld4 = 4 ;

  wb_race = .;
  if raceeth = . then wb_race = . ;
  else if raceeth = 3 then wb_race = . ;
  else if raceeth = 1 then wb_race = 2 ; /* White (reference) */
  else if raceeth = 2 then wb_race = 1 ; /* Black (reference) */

RUN;

/* Confirmation */
/*
PROC FREQ data=nh3;
  tables gendermenop * rgendermenop / list missing ;
  tables raceeth * rraceeth3 / list missing ;
  tables age_cat * rage_cat3 / list missing ;
  tables bmi_cat * rbmi_cat4 / list missing ;
  tables smk     * rsmk_cat3 / list missing ;
  tables fld4    * rfld4     / list missing ; 
  tables raceeth * wb_race   / list missing ;
RUN; 
*/


/*--------------------------------------------*/
/* For MALE */
/*--------------------------------------------*/

/*************************/
/* Descriptive analysis  */
/*************************/

/* OMITTED */

/***************************************************************/
/* Model analysis  for MALE */
/***************************************************************/

/* Unadjusted (crude analysis) of NAFLD effect on BMD */
PROC REGRESS  data = nh3 filetype=SAS design=wr; 
  nest ststr psu;
  weight sweight ;
  subgroup fld   ; 
  level    2     ;
  model bmd_fn3 = fld  ; 

  subpopx  (rgendermenop = 3) and (0 < bmd_fn < 5 ) and ( fld != .  ) and (age_cat in ( 3, 4, 5) ) and  (hepat_flag != 1 ) and (alc_flag != 1) and (renal_flag != 1) and (thyro_flag != 1 ) and (steroid_use = 1 ) and (preg_flag != 1) ;
RUN; 


/* Centored age and BMI version */
/* This should be more appropriate !! */
/*********************************************************************************/
/* From full model to Model1 */
PROC REGRESS  data = nh3 filetype=SAS design=wr; 
  nest ststr psu;
  weight sweight ;
  subgroup fld     female bmi_cat age_cat  raceeth  wb_race rgendermenop rraceeth3  rsmk_cat3 ; 
  level    2       2      3       5         4        2      3            3          3 ;
  model bmd_fn3 = fld rraceeth3 c_age c_bmi fld*rraceeth3 fld*c_age fld*c_bmi ; 

  subpopx  (rgendermenop = 3) and (0 < bmd_fn < 5 ) and ( fld != .  ) and (age_cat in ( 3, 4, 5) ) and  (hepat_flag != 1 ) and (alc_flag != 1) and (renal_flag != 1) and (thyro_flag != 1 ) and (steroid_use = 1 ) and (preg_flag != 1) ;
RUN; 

/* Drop FLD * RACEETH3, because p = 0.9753  */
PROC REGRESS  data = nh3 filetype=SAS design=wr; 
  nest ststr psu;
  weight sweight ;
  subgroup fld     female bmi_cat age_cat  raceeth  wb_race rgendermenop rraceeth3  rsmk_cat3 ; 
  level    2       2      3       5         4        2      3            3          3 ;
  model bmd_fn3 = fld rraceeth3 c_age c_bmi fld*c_age fld*c_bmi ; 

  subpopx  (rgendermenop = 3) and (0 < bmd_fn < 5 ) and ( fld != .  ) and (age_cat in ( 3, 4, 5) ) and  (hepat_flag != 1 ) and (alc_flag != 1) and (renal_flag != 1) and (thyro_flag != 1 ) and (steroid_use = 1 ) and (preg_flag != 1) ;
RUN; 


/* Drop C_AGE * FLD, because p=0.6787 */
PROC REGRESS  data = nh3 filetype=SAS design=wr; 
  nest ststr psu;
  weight sweight ;
  subgroup fld     female bmi_cat age_cat  raceeth  wb_race rgendermenop rraceeth3  rsmk_cat3 ; 
  level    2       2      3       5         4        2      3            3          3 ;
  model bmd_fn3 = fld rraceeth3 c_age c_bmi fld*c_bmi ; 

  subpopx  (rgendermenop = 3) and (0 < bmd_fn < 5 ) and ( fld != .  ) and (age_cat in ( 3, 4, 5) ) and  (hepat_flag != 1 ) and (alc_flag != 1) and (renal_flag != 1) and (thyro_flag != 1 ) and (steroid_use = 1 ) and (preg_flag != 1) ;
RUN; 


/* Drop FLD *C_BMI , because p  =  0.4267 */
PROC REGRESS  data = nh3 filetype=SAS design=wr; 
  nest ststr psu;
  weight sweight ;
  subgroup fld     female bmi_cat age_cat  raceeth  wb_race rgendermenop rraceeth3  rsmk_cat3 ; 
  level    2       2      3       5         4        2      3            3          3 ;
  model bmd_fn3 = fld rraceeth3 c_age c_bmi ; 

  subpopx  (rgendermenop = 3) and (0 < bmd_fn < 5 ) and ( fld != .  ) and (age_cat in ( 3, 4, 5) ) and  (hepat_flag != 1 ) and (alc_flag != 1) and (renal_flag != 1) and (thyro_flag != 1 ) and (steroid_use = 1 ) and (preg_flag != 1) ;
RUN; 

/* This is the final model. No interaction terms. => Model2.  Using centered age and BMI is appropriate.  */

PROC REGRESS  data = nh3 filetype=SAS design=wr; 
  nest ststr psu;
  weight sweight ;
  subgroup fld     female bmi_cat age_cat  raceeth  wb_race rgendermenop rraceeth3  rsmk_cat3 ; 
  level    2       2      3       5         4        2      3            3          3 ;
  model bmd_fn3 = fld rraceeth3 c_age c_bmi ; 

  subpopx (rraceeth3 != .) and (c_bmi != .) and  (rgendermenop = 3) and (0 < bmd_fn < 5 ) and ( fld != .  ) and (age_cat in ( 3, 4, 5) ) and  (hepat_flag != 1 ) and (alc_flag != 1) and (renal_flag != 1) and (thyro_flag != 1 ) and (steroid_use = 1 ) and (preg_flag != 1) ;
RUN; 
