# Supplementary material for: Nonalcoholic fatty liver disease with elevated alanine aminotransferase levels is negatively associated with bone mineral density: Cross-sectional study in U.S. adults
Source: PLoS One. 2018 Jun 13;13(6):e0197900. doi: 10.1371/journal.pone.0197900 (PMC5999215; doi:10.1371/journal.pone.0197900)
Supplement: S2 File — (ZIP) [file pone.0197900.s016.zip › Revised_v2_PLOS_ONE_SourceCode/Secondary_analysis_descriptive_stratify_model.sas]

libname thesis "./";
DATA nh3;   set thesis.nhanes3final;  RUN;
PROC SORT data = nh3;   by ststr psu ; RUN;
options ls=132; 

/*
PROC DESCRIPT  data = nh3 filetype=SAS design=wr; 
  nest ststr psu;
  weight sweight ;
  var age;
  subpopx (0 < bmd_fn < 5 ) and ( fld != .  ) and (age_cat in ( 3, 4, 5) ) and  (hepat_flag != 1 ) and (alc_flag != 1) and (renal_flag != 1) and (thyro_flag != 1 ) and (preg_flag != 1) ;
RUN; */  /* Mean is 54*/
/*
PROC DESCRIPT  data = nh3 filetype=SAS design=wr; 
  nest ststr psu;
  weight sweight ;
  var bmi;
  subpopx (0 < bmd_fn < 5 ) and ( fld != .  ) and (age_cat in ( 3, 4, 5) ) and  (hepat_flag != 1 ) and (alc_flag != 1) and (renal_flag != 1) and (thyro_flag != 1 ) and (preg_flag != 1) ;
RUN;  */ /* Mean is 27 */

DATA nh3;
  set nh3;
  bmd_fn2 = 10 * bmd_fn ;
  bmd_fn3 = 100 * bmd_fn ; 

  c_bmi = bmi - 27 ;
  c_age = age - 54 ;

  glucose_mg = glucose * 18 ;

  bmi_cat = . ;
  if 0 < bmi < 25 then bmi_cat = 1; 
  else if 25 <= bmi < 30 then bmi_cat = 2;
  else if 30 <= bmi < 35 then bmi_cat = 3; 
  else if 35 <= bmi < 90 then bmi_cat = 4;
  else bmi_cat = .; 

  /* Reverse order coding */

  rgendermenop = . ;
  if gendermenop = 1 then rgendermenop = 3; /* Males (reference) */
  else if gendermenop = 2 then rgendermenop = 2; /* Premenop */ 
  else if gendermenop = 3 then rgendermenop = 1; /* Postmenop */
  else rgendermenop = . ;

  rraceeth3 = . ;
  if raceeth = 1 then rraceeth3 = 3; /* White (reference) */
  else if raceeth = 2 then rraceeth3 = 1;  /* Black */
  else if raceeth = 3 then rraceeth3 = 2;  /* Mexican-American */
  else if raceeth = 4 then rraceeth3 = . ; 
  else rraceeth3 = . ; 

  rage_cat3 = . ;
  if age_cat = 3 then rage_cat3 = 3; /* 40-50 y.o. (reference) */
  else if age_cat = 4 then rage_cat3 = 2;  /* 50-60 y.o. */
  else if age_cat = 5 then rage_cat3 = 1;  /* 60-75 y.o. */
  else rage_cat3 = . ;

  rbmi_cat4 = . ;
  if 0 < bmi < 25 then rbmi_cat4 = 4;  /* -25 (reference) */ 
  else if 25 <= bmi < 30 then rbmi_cat4 = 3;  /* 25-30 */
  else if 30 <= bmi < 35 then rbmi_cat4 = 2;  /* 30-35 */
  else if 35 <= bmi < 90 then rbmi_cat4 = 1;  /* 35-   */
  else bmi_cat4 = .; 

  rsmk_cat3 = . ;
  if smk = 1 then rsmk_cat3 = 3 ;  /* Never */
  else if smk = 2 then rsmk_cat3 = 2;  /* Ever */
  else if smk = 3 then rsmk_cat3 = 1;  /* Current */
  else rsmk_cat3 = .; 

  rfld4 = .;
  if fld4 = . then rfld4 = . ;
  else if fld4 = 4 then rfld4 = 1 ;
  else if fld4 = 3 then rfld4 = 2 ;
  else if fld4 = 2 then rfld4 = 3 ;
  else if fld4 = 1 then rfld4 = 4 ;

  wb_race = .;
  if raceeth = . then wb_race = . ;
  else if raceeth = 3 then wb_race = . ;
  else if raceeth = 1 then wb_race = 2 ; /* White (reference) */
  else if raceeth = 2 then wb_race = 1 ; /* Black (reference) */

RUN;


/****************************************************/
/* This is basal characteristics in the secondary analysis.          */
/* Creating baseline characteristics by ALT & NAFLD category.  */
/****************************************************/

/* Run to obtain numbers of people. */
PROC CROSSTAB data = nh3 filetype=SAS design=wr;
  nest ststr psu;
  weight sweight ;
  
  subgroup fld_alt3n ;
  level    3   ;

  table fld_alt3n  ;
  subpopx (0 < bmd_fn < 5 ) and ( fld != .  ) and (age_cat in ( 3, 4, 5) ) and  (hepat_flag != 1 ) and (alc_flag != 1) and (renal_flag != 1) and (thyro_flag != 1 ) and (steroid_use = 1 ) and (preg_flag != 1) ;
RUN; 

/* HA-NAFLD:  , NA-NAFLD:  , Non-NAFLD:  */

/* Gender */

PROC CROSSTAB data = nh3 filetype=SAS design=wr;
  nest ststr psu;
  weight sweight ;
  
  subgroup fld_alt3n gendermenop ;
  level    3   3       ;

  table fld_alt3n * gendermenop ;
  subpopx (0 < bmd_fn < 5 ) and ( fld != .  ) and (age_cat in ( 3, 4, 5) ) and  (hepat_flag != 1 ) and (alc_flag != 1) and (renal_flag != 1) and (thyro_flag != 1 ) and (steroid_use = 1 ) and (preg_flag != 1) ;
RUN; 
PROC CROSSTAB data = nh3 filetype=SAS design=wr;
  nest ststr psu;
  weight sweight ;
  
  subgroup fld_alt3n gendermenop ;
  level    3   3       ;

  TEST CHISQ;
  table fld_alt3n * gendermenop ;
  subpopx (0 < bmd_fn < 5 ) and ( fld != .  ) and (age_cat in ( 3, 4, 5) ) and  (hepat_flag != 1 ) and (alc_flag != 1) and (renal_flag != 1) and (thyro_flag != 1 ) and (steroid_use = 1 ) and (preg_flag != 1) ;
RUN; 

/* Race */

PROC CROSSTAB data = nh3 filetype=SAS design=wr;
  nest ststr psu;
  weight sweight ;
  
  subgroup fld_alt3n raceeth;
  level    3   4   ;

  table fld_alt3n * raceeth ;
  subpopx (0 < bmd_fn < 5 ) and ( fld != .  ) and (age_cat in ( 3, 4, 5) ) and  (hepat_flag != 1 ) and (alc_flag != 1) and (renal_flag != 1) and (thyro_flag != 1 ) and (steroid_use = 1 ) and (preg_flag != 1) ;
RUN; 
PROC CROSSTAB data = nh3 filetype=SAS design=wr;
  nest ststr psu;
  weight sweight ;
  
  subgroup fld_alt3n raceeth;
  level    3   4   ;

  TEST CHISQ;
  table fld_alt3n * raceeth ;
  subpopx (0 < bmd_fn < 5 ) and ( fld != .  ) and (age_cat in ( 3, 4, 5) ) and  (hepat_flag != 1 ) and (alc_flag != 1) and (renal_flag != 1) and (thyro_flag != 1 ) and (steroid_use = 1 ) and (preg_flag != 1) ;
RUN; 

/* Age  */

PROC DESCRIPT data = nh3 filetype=SAS design=wr;
  nest ststr psu;
  weight sweight ;
  
  subgroup fld_alt3n ;
  level    3   ;

  var age  ;
  subpopx (0 < bmd_fn < 5 ) and ( fld != .  ) and (age_cat in ( 3, 4, 5) ) and  (hepat_flag != 1 ) and (alc_flag != 1) and (renal_flag != 1) and (thyro_flag != 1 ) and (steroid_use = 1 ) and (preg_flag != 1) ;
RUN; 

/* ANOVA. Compare means across three NAFLD gourps. */
PROC REGRESS data= nh3 filetype=SAS design=wr;
  nest ststr psu;
  weight sweight ;

  subgroup fld_alt3n ;
  level    3   ;

  model age = fld_alt3n ; 
  subpopx (0 < bmd_fn < 5 ) and ( fld != .  ) and (age_cat in ( 3, 4, 5) ) and  (hepat_flag != 1 ) and (alc_flag != 1) and (renal_flag != 1) and (thyro_flag != 1 ) and (steroid_use = 1 ) and (preg_flag != 1) ;
RUN; 

/* Weight */

PROC DESCRIPT data = nh3 filetype=SAS design=wr;
  nest ststr psu;
  weight sweight ;
  
  subgroup fld_alt3n ;
  level    3   ;

  var bodyweight  ;
  subpopx (0 < bmd_fn < 5 ) and ( fld != .  ) and (age_cat in ( 3, 4, 5) ) and  (hepat_flag != 1 ) and (alc_flag != 1) and (renal_flag != 1) and (thyro_flag != 1 ) and (steroid_use = 1 ) and (preg_flag != 1) ;
RUN; 

/* ANOVA. Compare means across three NAFLD gourps. */
PROC REGRESS data= nh3 filetype=SAS design=wr;
  nest ststr psu;
  weight sweight ;

  subgroup fld_alt3n ;
  level    3   ;

  model bodyweight = fld_alt3n ; 
  subpopx (0 < bmd_fn < 5 ) and ( fld != .  ) and (age_cat in ( 3, 4, 5) ) and  (hepat_flag != 1 ) and (alc_flag != 1) and (renal_flag != 1) and (thyro_flag != 1 ) and (steroid_use = 1 ) and (preg_flag != 1) ;
RUN; 

/* BMI */

PROC DESCRIPT data = nh3 filetype=SAS design=wr;
  nest ststr psu;
  weight sweight ;
  
  subgroup fld_alt3n ;
  level    3   ;

  var bmi  ;
  subpopx (0 < bmd_fn < 5 ) and ( fld != .  ) and (age_cat in ( 3, 4, 5) ) and  (hepat_flag != 1 ) and (alc_flag != 1) and (renal_flag != 1) and (thyro_flag != 1 ) and (steroid_use = 1 ) and (preg_flag != 1) ;
RUN; 

/* ANOVA. Compare means across three NAFLD gourps. */
PROC REGRESS data= nh3 filetype=SAS design=wr;
  nest ststr psu;
  weight sweight ;

  subgroup fld_alt3n ;
  level    3   ;

  model bmi = fld_alt3n ; 
  subpopx (0 < bmd_fn < 5 ) and ( fld != .  ) and (age_cat in ( 3, 4, 5) ) and  (hepat_flag != 1 ) and (alc_flag != 1) and (renal_flag != 1) and (thyro_flag != 1 ) and (steroid_use = 1 ) and (preg_flag != 1) ;
RUN; 

/* AST */

PROC DESCRIPT data = nh3 filetype=SAS design=wr;
  nest ststr psu;
  weight sweight ;
  
  subgroup fld_alt3n ;
  level    3   ;

  var ast  ;
  subpopx (0 < bmd_fn < 5 ) and ( fld != .  ) and (age_cat in ( 3, 4, 5) ) and  (hepat_flag != 1 ) and (alc_flag != 1) and (renal_flag != 1) and (thyro_flag != 1 ) and (steroid_use = 1 ) and (preg_flag != 1) ;
RUN; 

/* ANOVA. Compare means across three NAFLD gourps. */
PROC REGRESS data= nh3 filetype=SAS design=wr;
  nest ststr psu;
  weight sweight ;

  subgroup fld_alt3n ;
  level    3   ;

  model ast = fld_alt3n ; 
  subpopx (0 < bmd_fn < 5 ) and ( fld != .  ) and (age_cat in ( 3, 4, 5) ) and  (hepat_flag != 1 ) and (alc_flag != 1) and (renal_flag != 1) and (thyro_flag != 1 ) and (steroid_use = 1 ) and (preg_flag != 1) ;
RUN; 


/* ALT */

PROC DESCRIPT data = nh3 filetype=SAS design=wr;
  nest ststr psu;
  weight sweight ;
  
  subgroup fld_alt3n ;
  level    3   ;

  var alt  ;
  subpopx (0 < bmd_fn < 5 ) and ( fld != .  ) and (age_cat in ( 3, 4, 5) ) and  (hepat_flag != 1 ) and (alc_flag != 1) and (renal_flag != 1) and (thyro_flag != 1 ) and (steroid_use = 1 ) and (preg_flag != 1) ;
RUN; 

/* ANOVA. Compare means across three NAFLD gourps. */
PROC REGRESS data= nh3 filetype=SAS design=wr;
  nest ststr psu;
  weight sweight ;

  subgroup fld_alt3n ;
  level    3   ;

  model alt = fld_alt3n ; 
  subpopx (0 < bmd_fn < 5 ) and ( fld != .  ) and (age_cat in ( 3, 4, 5) ) and  (hepat_flag != 1 ) and (alc_flag != 1) and (renal_flag != 1) and (thyro_flag != 1 ) and (steroid_use = 1 ) and (preg_flag != 1) ;
RUN; 


/* Bone mineral density */

PROC DESCRIPT data = nh3 filetype=SAS design=wr;
  nest ststr psu;
  weight sweight ;
  
  subgroup fld_alt3n ;
  level    3   ;

  var bmd_fn2  ;
  subpopx (0 < bmd_fn < 5 ) and ( fld != .  ) and (age_cat in ( 3, 4, 5) ) and  (hepat_flag != 1 ) and (alc_flag != 1) and (renal_flag != 1) and (thyro_flag != 1 ) and (steroid_use = 1 ) and (preg_flag != 1) ;
RUN; 

/* ANOVA. Compare means across three NAFLD gourps. */
PROC REGRESS data= nh3 filetype=SAS design=wr;
  nest ststr psu;
  weight sweight ;

  subgroup fld_alt3n ;
  level    3   ;

  model bmd_fn = fld_alt3n ; 
  subpopx (0 < bmd_fn < 5 ) and ( fld != .  ) and (age_cat in ( 3, 4, 5) ) and  (hepat_flag != 1 ) and (alc_flag != 1) and (renal_flag != 1) and (thyro_flag != 1 ) and (steroid_use = 1 ) and (preg_flag != 1) ;
RUN; 


/* Osteoporosis */
PROC CROSSTAB data = nh3 filetype=SAS design=wr;
  nest ststr psu;
  weight sweight ;
  NEWVAR osteoporo_two : if osteoporosis in (0) then osteoporo_two = 2 else osteoporo_two = osteoporosis; 
  
  subgroup fld_alt3n osteoporo_two;
  level    3   2  ;

  table fld_alt3n * osteoporo_two ;
  subpopx (0 < bmd_fn < 5 ) and ( fld != .  ) and (age_cat in ( 3, 4, 5) ) and  (hepat_flag != 1 ) and (alc_flag != 1) and (renal_flag != 1) and (thyro_flag != 1 ) and (steroid_use = 1 ) and (preg_flag != 1) ;
RUN; 

PROC CROSSTAB data = nh3 filetype=SAS design=wr;
  nest ststr psu;
  weight sweight ;
  NEWVAR osteoporo_two : if osteoporosis in (0) then osteoporo_two = 2 else osteoporo_two = osteoporosis; 
  
  subgroup fld_alt3n osteoporo_two;
  level    3   2  ;

  TEST CHISQ;
  table fld_alt3n * osteoporo_two ;
  subpopx (0 < bmd_fn < 5 ) and ( fld != .  ) and (age_cat in ( 3, 4, 5) ) and  (hepat_flag != 1 ) and (alc_flag != 1) and (renal_flag != 1) and (thyro_flag != 1 ) and (steroid_use = 1 ) and (preg_flag != 1) ;
RUN; 

/* Osteopenia */
PROC CROSSTAB data = nh3 filetype=SAS design=wr;
  nest ststr psu;
  weight sweight ;
  NEWVAR osteopenia_two : if osteopenia in (0) then osteopenia_two = 2 else osteopenia_two = osteopenia ; 
  
  subgroup fld_alt3n osteopenia_two;
  level    3   2  ;

  table fld_alt3n * osteopenia_two ;
  subpopx (0 < bmd_fn < 5 ) and ( fld != .  ) and (age_cat in ( 3, 4, 5) ) and  (hepat_flag != 1 ) and (alc_flag != 1) and (renal_flag != 1) and (thyro_flag != 1 ) and (steroid_use = 1 ) and (preg_flag != 1) ;
RUN; 

PROC CROSSTAB data = nh3 filetype=SAS design=wr;
  nest ststr psu;
  weight sweight ;
  NEWVAR osteopenia_two : if osteopenia in (0) then osteopenia_two = 2 else osteopenia_two = osteopenia ; 
  
  subgroup fld_alt3n osteopenia_two;
  level    3   2  ;

  TEST CHISQ;
  table fld_alt3n * osteopenia_two ;
  subpopx (0 < bmd_fn < 5 ) and ( fld != .  ) and (age_cat in ( 3, 4, 5) ) and  (hepat_flag != 1 ) and (alc_flag != 1) and (renal_flag != 1) and (thyro_flag != 1 ) and (steroid_use = 1 ) and (preg_flag != 1) ;
RUN; 


/* The following variables are not directly used in the article. But important for basal information. */
PROC CONTENTS data=nh3; RUN; 

/* Cre */
PROC DESCRIPT data = nh3 filetype=SAS design=wr;
  nest ststr psu;
  weight sweight ;
  
  subgroup fld_alt3n ;
  level    3   ;

  var std_cre  ;
  subpopx (0 < bmd_fn < 5 ) and ( fld != .  ) and (age_cat in ( 3, 4, 5) ) and  (hepat_flag != 1 ) and (alc_flag != 1) and (renal_flag != 1) and (thyro_flag != 1 ) and (steroid_use = 1 ) and (preg_flag != 1) ;
RUN; 

/* ANOVA. Compare means across three NAFLD gourps. */
PROC REGRESS data= nh3 filetype=SAS design=wr;
  nest ststr psu;
  weight sweight ;

  subgroup fld_alt3n ;
  level    3   ;

  model std_cre = fld_alt3n ; 
  subpopx (0 < bmd_fn < 5 ) and ( fld != .  ) and (age_cat in ( 3, 4, 5) ) and  (hepat_flag != 1 ) and (alc_flag != 1) and (renal_flag != 1) and (thyro_flag != 1 ) and (steroid_use = 1 ) and (preg_flag != 1) ;
RUN; 

/* glucose */
DATA nh3;
  set nh3;
  glucose_mg_dl = 18 * glucose ;
RUN;

PROC DESCRIPT data = nh3 filetype=SAS design=wr;
  nest ststr psu;
  weight sweight ;
  
  subgroup fld_alt3n ;
  level    3   ;

  var glucose_mg_dl ;
  subpopx (0 < bmd_fn < 5 ) and ( fld != .  ) and (age_cat in ( 3, 4, 5) ) and  (hepat_flag != 1 ) and (alc_flag != 1) and (renal_flag != 1) and (thyro_flag != 1 ) and (steroid_use = 1 ) and (preg_flag != 1) ;
RUN; 

/* ANOVA. Compare means across three NAFLD gourps. */
PROC REGRESS data= nh3 filetype=SAS design=wr;
  nest ststr psu;
  weight sweight ;

  subgroup fld_alt3n ;
  level    3   ;

  model glucose_mg_dl = fld_alt3n ; 
  subpopx (0 < bmd_fn < 5 ) and ( fld != .  ) and (age_cat in ( 3, 4, 5) ) and  (hepat_flag != 1 ) and (alc_flag != 1) and (renal_flag != 1) and (thyro_flag != 1 ) and (steroid_use = 1 ) and (preg_flag != 1) ;
RUN; 

/* tg */
DATA nh3;  /*There are some outliers. */
  set nh3;
  if tg > 1000 then tg = . ;
RUN;
PROC SGPLOT data=nh3; histogram tg ;  RUN ;

PROC DESCRIPT data = nh3 filetype=SAS design=wr;
  nest ststr psu;
  weight sweight ;
  
  subgroup fld_alt3n ;
  level    3   ;

  var tg ;
  subpopx (0 < bmd_fn < 5 ) and ( fld != .  ) and (age_cat in ( 3, 4, 5) ) and  (hepat_flag != 1 ) and (alc_flag != 1) and (renal_flag != 1) and (thyro_flag != 1 ) and (steroid_use = 1 ) and (preg_flag != 1) ;
RUN; 

/* ANOVA. Compare means across three NAFLD gourps. */
PROC REGRESS data= nh3 filetype=SAS design=wr;
  nest ststr psu;
  weight sweight ;

  subgroup fld_alt3n ;
  level    3   ;

  model tg = fld_alt3n ; 
  subpopx (0 < bmd_fn < 5 ) and ( fld != .  ) and (age_cat in ( 3, 4, 5) ) and  (hepat_flag != 1 ) and (alc_flag != 1) and (renal_flag != 1) and (thyro_flag != 1 ) and (steroid_use = 1 ) and (preg_flag != 1) ;
RUN; 

/* ldl */
PROC DESCRIPT data = nh3 filetype=SAS design=wr;
  nest ststr psu;
  weight sweight ;
  
  subgroup fld_alt3n ;
  level    3   ;

  var ldl ;
  subpopx (0 < bmd_fn < 5 ) and ( fld != .  ) and (age_cat in ( 3, 4, 5) ) and  (hepat_flag != 1 ) and (alc_flag != 1) and (renal_flag != 1) and (thyro_flag != 1 ) and (steroid_use = 1 ) and (preg_flag != 1) ;
RUN; 

/* ANOVA. Compare means across three NAFLD gourps. */
PROC REGRESS data= nh3 filetype=SAS design=wr;
  nest ststr psu;
  weight sweight ;

  subgroup fld_alt3n ;
  level    3   ;

  model ldl = fld_alt3n ; 
  subpopx (0 < bmd_fn < 5 ) and ( fld != .  ) and (age_cat in ( 3, 4, 5) ) and  (hepat_flag != 1 ) and (alc_flag != 1) and (renal_flag != 1) and (thyro_flag != 1 ) and (steroid_use = 1 ) and (preg_flag != 1) ;
RUN; 

/* hdl */
PROC DESCRIPT data = nh3 filetype=SAS design=wr;
  nest ststr psu;
  weight sweight ;
  
  subgroup fld_alt3n ;
  level    3   ;

  var hdl ;
  subpopx (0 < bmd_fn < 5 ) and ( fld != .  ) and (age_cat in ( 3, 4, 5) ) and  (hepat_flag != 1 ) and (alc_flag != 1) and (renal_flag != 1) and (thyro_flag != 1 ) and (steroid_use = 1 ) and (preg_flag != 1) ;
RUN; 

/* ANOVA. Compare means across three NAFLD gourps. */
PROC REGRESS data= nh3 filetype=SAS design=wr;
  nest ststr psu;
  weight sweight ;

  subgroup fld_alt3n ;
  level    3   ;

  model hdl = fld_alt3n ; 
  subpopx (0 < bmd_fn < 5 ) and ( fld != .  ) and (age_cat in ( 3, 4, 5) ) and  (hepat_flag != 1 ) and (alc_flag != 1) and (renal_flag != 1) and (thyro_flag != 1 ) and (steroid_use = 1 ) and (preg_flag != 1) ;
RUN; 

/* sbp */
PROC DESCRIPT data = nh3 filetype=SAS design=wr;
  nest ststr psu;
  weight sweight ;
  
  subgroup fld_alt3n ;
  level    3   ;

  var sbp ;
  subpopx (0 < bmd_fn < 5 ) and ( fld != .  ) and (age_cat in ( 3, 4, 5) ) and  (hepat_flag != 1 ) and (alc_flag != 1) and (renal_flag != 1) and (thyro_flag != 1 ) and (steroid_use = 1 ) and (preg_flag != 1) ;
RUN; 

/* ANOVA. Compare means across three NAFLD gourps. */
PROC REGRESS data= nh3 filetype=SAS design=wr;
  nest ststr psu;
  weight sweight ;

  subgroup fld_alt3n ;
  level    3   ;

  model sbp = fld_alt3n ; 
  subpopx (0 < bmd_fn < 5 ) and ( fld != .  ) and (age_cat in ( 3, 4, 5) ) and  (hepat_flag != 1 ) and (alc_flag != 1) and (renal_flag != 1) and (thyro_flag != 1 ) and (steroid_use = 1 ) and (preg_flag != 1) ;
RUN; 

/* dbp */
PROC DESCRIPT data = nh3 filetype=SAS design=wr;
  nest ststr psu;
  weight sweight ;
  
  subgroup fld_alt3n ;
  level    3   ;

  var dbp ;
  subpopx (0 < bmd_fn < 5 ) and ( fld != .  ) and (age_cat in ( 3, 4, 5) ) and  (hepat_flag != 1 ) and (alc_flag != 1) and (renal_flag != 1) and (thyro_flag != 1 ) and (steroid_use = 1 ) and (preg_flag != 1) ;
RUN; 

/* ANOVA. Compare means across three NAFLD gourps. */
PROC REGRESS data= nh3 filetype=SAS design=wr;
  nest ststr psu;
  weight sweight ;

  subgroup fld_alt3n ;
  level    3   ;

  model dbp = fld_alt3n ; 
  subpopx (0 < bmd_fn < 5 ) and ( fld != .  ) and (age_cat in ( 3, 4, 5) ) and  (hepat_flag != 1 ) and (alc_flag != 1) and (renal_flag != 1) and (thyro_flag != 1 ) and (steroid_use = 1 ) and (preg_flag != 1) ;
RUN; 


/* For revision */

/* egfr */
PROC DESCRIPT data = nh3 filetype=SAS design=wr;
  nest ststr psu;
  weight sweight ;
  
  subgroup fld_alt3n ;
  level    3   ;

  var egfr   ;
  subpopx (0 < bmd_fn < 5 ) and ( fld != .  ) and (age_cat in ( 3, 4, 5) ) and  (hepat_flag != 1 ) and (alc_flag != 1) and (renal_flag != 1) and (thyro_flag != 1 ) and (steroid_use = 1 ) and (preg_flag != 1) ;
RUN; 

/* ANOVA. Compare means across three gourps. */
PROC REGRESS data= nh3 filetype=SAS design=wr;
  nest ststr psu;
  weight sweight ;

  subgroup fld_alt3n ;
  level    3   ;

  model egfr  = fld_alt3n ; 
  subpopx (0 < bmd_fn < 5 ) and ( fld != .  ) and (age_cat in ( 3, 4, 5) ) and  (hepat_flag != 1 ) and (alc_flag != 1) and (renal_flag != 1) and (thyro_flag != 1 ) and (steroid_use = 1 ) and (preg_flag != 1) ;
RUN; 


/* calcium */
PROC DESCRIPT data = nh3 filetype=SAS design=wr;
  nest ststr psu;
  weight sweight ;
  
  subgroup fld_alt3n ;
  level    3   ;

  var calcium   ;
  subpopx (0 < bmd_fn < 5 ) and ( fld != .  ) and (age_cat in ( 3, 4, 5) ) and  (hepat_flag != 1 ) and (alc_flag != 1) and (renal_flag != 1) and (thyro_flag != 1 ) and (steroid_use = 1 ) and (preg_flag != 1) ;
RUN; 

/* ANOVA. Compare means across three gourps. */
PROC REGRESS data= nh3 filetype=SAS design=wr;
  nest ststr psu;
  weight sweight ;

  subgroup fld_alt3n ;
  level    3   ;

  model calcium  = fld_alt3n ; 
  subpopx (0 < bmd_fn < 5 ) and ( fld != .  ) and (age_cat in ( 3, 4, 5) ) and  (hepat_flag != 1 ) and (alc_flag != 1) and (renal_flag != 1) and (thyro_flag != 1 ) and (steroid_use = 1 ) and (preg_flag != 1) ;
RUN; 

/* TSH */
PROC DESCRIPT data = nh3 filetype=SAS design=wr;
  nest ststr psu;
  weight sweight ;
  
  subgroup fld_alt3n ;
  level    3   ;

  var tsh  ;
  subpopx (0 < bmd_fn < 5 ) and ( fld != .  ) and (age_cat in ( 3, 4, 5) ) and  (hepat_flag != 1 ) and (alc_flag != 1) and (renal_flag != 1) and (thyro_flag != 1 ) and (steroid_use = 1 ) and (preg_flag != 1) ;
RUN; 

/* ANOVA. Compare means across three gourps. */
PROC REGRESS data= nh3 filetype=SAS design=wr;
  nest ststr psu;
  weight sweight ;

  subgroup fld_alt3n ;
  level    3   ;

  model tsh  = fld_alt3n ; 
  subpopx (0 < bmd_fn < 5 ) and ( fld != .  ) and (age_cat in ( 3, 4, 5) ) and  (hepat_flag != 1 ) and (alc_flag != 1) and (renal_flag != 1) and (thyro_flag != 1 ) and (steroid_use = 1 ) and (preg_flag != 1) ;
RUN; 

/* Platelet */
PROC DESCRIPT data = nh3 filetype=SAS design=wr;
  nest ststr psu;
  weight sweight ;
  
  subgroup fld_alt3n ;
  level    3   ;

  var platelet  ;
  subpopx (0 < bmd_fn < 5 ) and ( fld != .  ) and (age_cat in ( 3, 4, 5) ) and  (hepat_flag != 1 ) and (alc_flag != 1) and (renal_flag != 1) and (thyro_flag != 1 ) and (steroid_use = 1 ) and (preg_flag != 1) ;
RUN; 

/* ANOVA. Compare means across three gourps. */
PROC REGRESS data= nh3 filetype=SAS design=wr;
  nest ststr psu;
  weight sweight ;

  subgroup fld_alt3n ;
  level    3   ;

  model platelet  = fld_alt3n ;  
  subpopx (0 < bmd_fn < 5 ) and ( fld != .  ) and (age_cat in ( 3, 4, 5) ) and  (hepat_flag != 1 ) and (alc_flag != 1) and (renal_flag != 1) and (thyro_flag != 1 ) and (steroid_use = 1 ) and (preg_flag != 1) ;
RUN; 

/* vitamin_d */
PROC DESCRIPT data = nh3 filetype=SAS design=wr;
  nest ststr psu;
  weight sweight ;
  
  subgroup fld_alt3n ;
  level    3   ;

  var vitamin_d  ;
  subpopx (0 < bmd_fn < 5 ) and ( fld != .  ) and (age_cat in ( 3, 4, 5) ) and  (hepat_flag != 1 ) and (alc_flag != 1) and (renal_flag != 1) and (thyro_flag != 1 ) and (steroid_use = 1 ) and (preg_flag != 1) ;
RUN; 

/* ANOVA. Compare means across three gourps. */
PROC REGRESS data= nh3 filetype=SAS design=wr;
  nest ststr psu;
  weight sweight ;

  subgroup fld_alt3n ;
  level    3   ;

  model vitamin_d  = fld_alt3n ; 
  subpopx (0 < bmd_fn < 5 ) and ( fld != .  ) and (age_cat in ( 3, 4, 5) ) and  (hepat_flag != 1 ) and (alc_flag != 1) and (renal_flag != 1) and (thyro_flag != 1 ) and (steroid_use = 1 ) and (preg_flag != 1) ;
RUN; 

/* homa_ir */
PROC DESCRIPT data = nh3 filetype=SAS design=wr;
  nest ststr psu;
  weight sweight ;
  
  subgroup fld_alt3n ;
  level    3   ;

  var homa_ir  ;
  subpopx (0 < bmd_fn < 5 ) and ( fld != .  ) and (age_cat in ( 3, 4, 5) ) and  (hepat_flag != 1 ) and (alc_flag != 1) and (renal_flag != 1) and (thyro_flag != 1 ) and (steroid_use = 1 ) and (preg_flag != 1) and (valid_ins = 1);
RUN; 

/* ANOVA. Compare means across three gourps. */
PROC REGRESS data= nh3 filetype=SAS design=wr;
  nest ststr psu;
  weight sweight ;

  subgroup fld_alt3n ;
  level    3   ;

  model homa_ir  = fld_alt3n ; 
  subpopx (0 < bmd_fn < 5 ) and ( fld != .  ) and (age_cat in ( 3, 4, 5) ) and  (hepat_flag != 1 ) and (alc_flag != 1) and (renal_flag != 1) and (thyro_flag != 1 ) and (steroid_use = 1 ) and (preg_flag != 1) and (valid_ins = 1) ;
RUN; 


/**********************************************/
/* Stratification analysis across HA-NAFLD, NA-NAFLD and Non-NAFLD */
/**********************************************/

/* gender menop strata (gendermenop = 1, 3, or 2 ) */
PROC DESCRIPT  data = nh3 filetype=SAS design=wr;
  nest ststr psu;
  weight sweight ;
  subgroup  fld_alt3n  ;
  level     3   ;
  var bmd_fn3 ;
  subpopx (gendermenop = 1) and (0 < bmd_fn < 5 ) and ( fld != .  ) and (age_cat in ( 3, 4, 5) ) and  (hepat_flag != 1 ) and (alc_flag != 1) and (renal_flag != 1) and (thyro_flag != 1 ) and (steroid_use = 1 ) and (preg_flag != 1) ;
RUN;

PROC REGRESS  data = nh3 filetype=SAS design=wr;
  nest ststr psu;
  weight sweight ;

  subgroup  fld_alt3n  ;
  level     3    ;

  model bmd_fn3 = fld_alt3n; /* THE p-value IS ANOVA */
  subpopx (gendermenop = 1) and (0 < bmd_fn < 5 ) and ( fld != .  ) and (age_cat in ( 3, 4, 5) ) and  (hepat_flag != 1 ) and (alc_flag != 1) and (renal_flag != 1) and (thyro_flag != 1 ) and (steroid_use = 1 ) and (preg_flag != 1) ;
RUN;


PROC DESCRIPT  data = nh3 filetype=SAS design=wr;
  nest ststr psu;
  weight sweight ;
  subgroup  fld_alt3n  ;
  level     3   ;
  var bmd_fn3 ;
  subpopx (gendermenop = 2) and (0 < bmd_fn < 5 ) and ( fld != .  ) and (age_cat in ( 3, 4, 5) ) and  (hepat_flag != 1 ) and (alc_flag != 1) and (renal_flag != 1) and (thyro_flag != 1 ) and (steroid_use = 1 ) and (preg_flag != 1) ;
RUN;

PROC REGRESS  data = nh3 filetype=SAS design=wr;
  nest ststr psu;
  weight sweight ;

  subgroup  fld_alt3n  ;
  level     3    ;

  model bmd_fn3 = fld_alt3n; /* THE p-value IS ANOVA */
  subpopx (gendermenop = 2) and (0 < bmd_fn < 5 ) and ( fld != .  ) and (age_cat in ( 3, 4, 5) ) and  (hepat_flag != 1 ) and (alc_flag != 1) and (renal_flag != 1) and (thyro_flag != 1 ) and (steroid_use = 1 ) and (preg_flag != 1) ;
RUN;


PROC DESCRIPT  data = nh3 filetype=SAS design=wr;
  nest ststr psu;
  weight sweight ;
  subgroup  fld_alt3n  ;
  level     3   ;
  var bmd_fn3 ;
  subpopx (gendermenop = 3) and (0 < bmd_fn < 5 ) and ( fld != .  ) and (age_cat in ( 3, 4, 5) ) and  (hepat_flag != 1 ) and (alc_flag != 1) and (renal_flag != 1) and (thyro_flag != 1 ) and (steroid_use = 1 ) and (preg_flag != 1) ;
RUN;

PROC REGRESS  data = nh3 filetype=SAS design=wr;
  nest ststr psu;
  weight sweight ;

  subgroup  fld_alt3n  ;
  level     3    ;

  model bmd_fn3 = fld_alt3n; /* THE p-value IS ANOVA */
  subpopx (gendermenop = 3) and (0 < bmd_fn < 5 ) and ( fld != .  ) and (age_cat in ( 3, 4, 5) ) and  (hepat_flag != 1 ) and (alc_flag != 1) and (renal_flag != 1) and (thyro_flag != 1 ) and (steroid_use = 1 ) and (preg_flag != 1) ;
RUN;


/* race strata  (raceeth = 1, 2, or 3 ) */
PROC DESCRIPT  data = nh3 filetype=SAS design=wr;
  nest ststr psu;
  weight sweight ;
  subgroup  fld_alt3n  ;
  level     3   ;
  var bmd_fn3 ;
  subpopx (raceeth = 1) and (0 < bmd_fn < 5 ) and ( fld != .  ) and (age_cat in ( 3, 4, 5) ) and  (hepat_flag != 1 ) and (alc_flag != 1) and (renal_flag != 1) and (thyro_flag != 1 ) and (steroid_use = 1 ) and (preg_flag != 1) ;
RUN;

PROC REGRESS  data = nh3 filetype=SAS design=wr;
  nest ststr psu;
  weight sweight ;

  subgroup  fld_alt3n  ;
  level     3    ;

  model bmd_fn3 = fld_alt3n; /* THE p-value IS ANOVA */
  subpopx (raceeth = 1) and (0 < bmd_fn < 5 ) and ( fld != .  ) and (age_cat in ( 3, 4, 5) ) and  (hepat_flag != 1 ) and (alc_flag != 1) and (renal_flag != 1) and (thyro_flag != 1 ) and (steroid_use = 1 ) and (preg_flag != 1) ;
RUN;


PROC DESCRIPT  data = nh3 filetype=SAS design=wr;
  nest ststr psu;
  weight sweight ;
  subgroup  fld_alt3n  ;
  level     3   ;
  var bmd_fn3 ;
  subpopx (raceeth = 2) and (0 < bmd_fn < 5 ) and ( fld != .  ) and (age_cat in ( 3, 4, 5) ) and  (hepat_flag != 1 ) and (alc_flag != 1) and (renal_flag != 1) and (thyro_flag != 1 ) and (steroid_use = 1 ) and (preg_flag != 1) ;
RUN;

PROC REGRESS  data = nh3 filetype=SAS design=wr;
  nest ststr psu;
  weight sweight ;

  subgroup  fld_alt3n  ;
  level     3    ;

  model bmd_fn3 = fld_alt3n; /* THE p-value IS ANOVA */
  subpopx (raceeth = 2) and (0 < bmd_fn < 5 ) and ( fld != .  ) and (age_cat in ( 3, 4, 5) ) and  (hepat_flag != 1 ) and (alc_flag != 1) and (renal_flag != 1) and (thyro_flag != 1 ) and (steroid_use = 1 ) and (preg_flag != 1) ;
RUN;


PROC DESCRIPT  data = nh3 filetype=SAS design=wr;
  nest ststr psu;
  weight sweight ;
  subgroup  fld_alt3n  ;
  level     3   ;
  var bmd_fn3 ;
  subpopx (raceeth = 3) and (0 < bmd_fn < 5 ) and ( fld != .  ) and (age_cat in ( 3, 4, 5) ) and  (hepat_flag != 1 ) and (alc_flag != 1) and (renal_flag != 1) and (thyro_flag != 1 ) and (steroid_use = 1 ) and (preg_flag != 1) ;
RUN;

PROC REGRESS  data = nh3 filetype=SAS design=wr;
  nest ststr psu;
  weight sweight ;

  subgroup  fld_alt3n  ;
  level     3    ;

  model bmd_fn3 = fld_alt3n; /* THE p-value IS ANOVA */
  subpopx (raceeth = 3) and (0 < bmd_fn < 5 ) and ( fld != .  ) and (age_cat in ( 3, 4, 5) ) and  (hepat_flag != 1 ) and (alc_flag != 1) and (renal_flag != 1) and (thyro_flag != 1 ) and (steroid_use = 1 ) and (preg_flag != 1) ;
RUN;


/* age strata  (age_cat = 3, 4, or 5 ) */

PROC DESCRIPT  data = nh3 filetype=SAS design=wr;
  nest ststr psu;
  weight sweight ;
  subgroup  fld_alt3n  ;
  level     3   ;
  var bmd_fn3 ;
  subpopx (age_cat = 3) and (0 < bmd_fn < 5 ) and ( fld != .  ) and (age_cat in ( 3, 4, 5) ) and  (hepat_flag != 1 ) and (alc_flag != 1) and (renal_flag != 1) and (thyro_flag != 1 ) and (steroid_use = 1 ) and (preg_flag != 1) ;
RUN;

PROC REGRESS  data = nh3 filetype=SAS design=wr;
  nest ststr psu;
  weight sweight ;

  subgroup  fld_alt3n  ;
  level     3    ;

  model bmd_fn3 = fld_alt3n; /* THE p-value IS ANOVA */
  subpopx (age_cat = 3) and (0 < bmd_fn < 5 ) and ( fld != .  ) and (age_cat in ( 3, 4, 5) ) and  (hepat_flag != 1 ) and (alc_flag != 1) and (renal_flag != 1) and (thyro_flag != 1 ) and (steroid_use = 1 ) and (preg_flag != 1) ;
RUN;


PROC DESCRIPT  data = nh3 filetype=SAS design=wr;
  nest ststr psu;
  weight sweight ;
  subgroup  fld_alt3n  ;
  level     3   ;
  var bmd_fn3 ;
  subpopx (age_cat = 4) and (0 < bmd_fn < 5 ) and ( fld != .  ) and (age_cat in ( 3, 4, 5) ) and  (hepat_flag != 1 ) and (alc_flag != 1) and (renal_flag != 1) and (thyro_flag != 1 ) and (steroid_use = 1 ) and (preg_flag != 1) ;
RUN;

PROC REGRESS  data = nh3 filetype=SAS design=wr;
  nest ststr psu;
  weight sweight ;

  subgroup  fld_alt3n  ;
  level     3    ;

  model bmd_fn3 = fld_alt3n; /* THE p-value IS ANOVA */
  subpopx (age_cat = 4) and (0 < bmd_fn < 5 ) and ( fld != .  ) and (age_cat in ( 3, 4, 5) ) and  (hepat_flag != 1 ) and (alc_flag != 1) and (renal_flag != 1) and (thyro_flag != 1 ) and (steroid_use = 1 ) and (preg_flag != 1) ;
RUN;


PROC DESCRIPT  data = nh3 filetype=SAS design=wr;
  nest ststr psu;
  weight sweight ;
  subgroup  fld_alt3n  ;
  level     3   ;
  var bmd_fn3 ;
  subpopx (age_cat = 5) and (0 < bmd_fn < 5 ) and ( fld != .  ) and (age_cat in ( 3, 4, 5) ) and  (hepat_flag != 1 ) and (alc_flag != 1) and (renal_flag != 1) and (thyro_flag != 1 ) and (steroid_use = 1 ) and (preg_flag != 1) ;
RUN;

PROC REGRESS  data = nh3 filetype=SAS design=wr;
  nest ststr psu;
  weight sweight ;

  subgroup  fld_alt3n  ;
  level     3    ;

  model bmd_fn3 = fld_alt3n; /* THE p-value IS ANOVA */
  subpopx (age_cat = 5) and (0 < bmd_fn < 5 ) and ( fld != .  ) and (age_cat in ( 3, 4, 5) ) and  (hepat_flag != 1 ) and (alc_flag != 1) and (renal_flag != 1) and (thyro_flag != 1 ) and (steroid_use = 1 ) and (preg_flag != 1) ;
RUN;


/* BMI strata  (bmi_cat = 1, 2, 3 or 4) */

PROC DESCRIPT  data = nh3 filetype=SAS design=wr;
  nest ststr psu;
  weight sweight ;
  subgroup  fld_alt3n  ;
  level     3   ;
  var bmd_fn3 ;
  subpopx (bmi_cat = 1) and (0 < bmd_fn < 5 ) and ( fld != .  ) and (age_cat in ( 3, 4, 5) ) and  (hepat_flag != 1 ) and (alc_flag != 1) and (renal_flag != 1) and (thyro_flag != 1 ) and (steroid_use = 1 ) and (preg_flag != 1) ;
RUN;

PROC REGRESS  data = nh3 filetype=SAS design=wr;
  nest ststr psu;
  weight sweight ;

  subgroup  fld_alt3n  ;
  level     3    ;

  model bmd_fn3 = fld_alt3n; /* THE p-value IS ANOVA */
  subpopx (bmi_cat = 1) and (0 < bmd_fn < 5 ) and ( fld != .  ) and (age_cat in ( 3, 4, 5) ) and  (hepat_flag != 1 ) and (alc_flag != 1) and (renal_flag != 1) and (thyro_flag != 1 ) and (steroid_use = 1 ) and (preg_flag != 1) ;
RUN;

PROC DESCRIPT  data = nh3 filetype=SAS design=wr;
  nest ststr psu;
  weight sweight ;
  subgroup  fld_alt3n  ;
  level     3   ;
  var bmd_fn3 ;
  subpopx (bmi_cat = 2) and (0 < bmd_fn < 5 ) and ( fld != .  ) and (age_cat in ( 3, 4, 5) ) and  (hepat_flag != 1 ) and (alc_flag != 1) and (renal_flag != 1) and (thyro_flag != 1 ) and (steroid_use = 1 ) and (preg_flag != 1) ;
RUN;

PROC REGRESS  data = nh3 filetype=SAS design=wr;
  nest ststr psu;
  weight sweight ;

  subgroup  fld_alt3n  ;
  level     3    ;

  model bmd_fn3 = fld_alt3n; /* THE p-value IS ANOVA */
  subpopx (bmi_cat = 2) and (0 < bmd_fn < 5 ) and ( fld != .  ) and (age_cat in ( 3, 4, 5) ) and  (hepat_flag != 1 ) and (alc_flag != 1) and (renal_flag != 1) and (thyro_flag != 1 ) and (steroid_use = 1 ) and (preg_flag != 1) ;
RUN;

PROC DESCRIPT  data = nh3 filetype=SAS design=wr;
  nest ststr psu;
  weight sweight ;
  subgroup  fld_alt3n  ;
  level     3   ;
  var bmd_fn3 ;
  subpopx (bmi_cat = 3) and (0 < bmd_fn < 5 ) and ( fld != .  ) and (age_cat in ( 3, 4, 5) ) and  (hepat_flag != 1 ) and (alc_flag != 1) and (renal_flag != 1) and (thyro_flag != 1 ) and (steroid_use = 1 ) and (preg_flag != 1) ;
RUN;

PROC REGRESS  data = nh3 filetype=SAS design=wr;
  nest ststr psu;
  weight sweight ;

  subgroup  fld_alt3n  ;
  level     3    ;

  model bmd_fn3 = fld_alt3n; /* THE p-value IS ANOVA */
  subpopx (bmi_cat = 3) and (0 < bmd_fn < 5 ) and ( fld != .  ) and (age_cat in ( 3, 4, 5) ) and  (hepat_flag != 1 ) and (alc_flag != 1) and (renal_flag != 1) and (thyro_flag != 1 ) and (steroid_use = 1 ) and (preg_flag != 1) ;
RUN;

PROC DESCRIPT  data = nh3 filetype=SAS design=wr;
  nest ststr psu;
  weight sweight ;
  subgroup  fld_alt3n  ;
  level     3   ;
  var bmd_fn3 ;
  subpopx (bmi_cat = 4) and (0 < bmd_fn < 5 ) and ( fld != .  ) and (age_cat in ( 3, 4, 5) ) and  (hepat_flag != 1 ) and (alc_flag != 1) and (renal_flag != 1) and (thyro_flag != 1 ) and (steroid_use = 1 ) and (preg_flag != 1) ;
RUN;

PROC REGRESS  data = nh3 filetype=SAS design=wr;
  nest ststr psu;
  weight sweight ;

  subgroup  fld_alt3n  ;
  level     3    ;

  model bmd_fn3 = fld_alt3n; /* THE p-value IS ANOVA */
  subpopx (bmi_cat = 4) and (0 < bmd_fn < 5 ) and ( fld != .  ) and (age_cat in ( 3, 4, 5) ) and  (hepat_flag != 1 ) and (alc_flag != 1) and (renal_flag != 1) and (thyro_flag != 1 ) and (steroid_use = 1 ) and (preg_flag != 1) ;
RUN;


/*********************************************************/
/*  fld_alt3n analysis      */
/*********************************************************/
PROC FREQ data = nh3;
  tables fld * fld_alt3n ; 
RUN;


/* Full model (Exposure: HA NAFLD and NA NAFLD) */
PROC REGRESS  data = nh3 filetype=SAS design=wr; 
  nest ststr psu;
  weight sweight ;
  subgroup fld     female gendermenop bmi_cat age_cat  raceeth  wb_race rgendermenop rraceeth3  rsmk_cat3 fld_alt fld_alt2 fld_alt3n ; 
  level    2       2      3           3       5         4        2      3            3          3         3       3        3;
  model bmd_fn3 = fld_alt3n rgendermenop rraceeth3 c_age c_bmi   fld_alt3n * rgendermenop fld_alt3n * rraceeth3 fld_alt3n * c_age fld_alt3n * c_bmi ; 

  subpopx  (0 < bmd_fn < 5 ) and ( fld != .  ) and (age_cat in ( 3, 4, 5) ) and  (hepat_flag != 1 ) and (alc_flag != 1) and (renal_flag != 1) and (thyro_flag != 1 ) and (steroid_use = 1 ) and (preg_flag != 1) ;
RUN; 

/* Drop fld_alt3n * RRACEETH3, because p = 0.6957 */

PROC REGRESS  data = nh3 filetype=SAS design=wr; 
  nest ststr psu;
  weight sweight ;
  subgroup fld     female gendermenop bmi_cat age_cat  raceeth  wb_race rgendermenop rraceeth3  rsmk_cat3 fld_alt fld_alt2 fld_alt3n ; 
  level    2       2      3           3       5         4        2      3            3          3         3       3        3;
  model bmd_fn3 = fld_alt3n rgendermenop rraceeth3 c_age c_bmi   fld_alt3n * rgendermenop  fld_alt3n * c_age fld_alt3n * c_bmi ; 

  subpopx  (0 < bmd_fn < 5 ) and ( fld != .  ) and (age_cat in ( 3, 4, 5) ) and  (hepat_flag != 1 ) and (alc_flag != 1) and (renal_flag != 1) and (thyro_flag != 1 ) and (steroid_use = 1 ) and (preg_flag != 1) ;
RUN; 

/* Drop fld_alt3n *   RGENDERMENOP , p = 0.4309  */ 

PROC REGRESS  data = nh3 filetype=SAS design=wr; 
  nest ststr psu;
  weight sweight ;
  subgroup fld     female gendermenop bmi_cat age_cat  raceeth  wb_race rgendermenop rraceeth3  rsmk_cat3 fld_alt fld_alt2 fld_alt3n ; 
  level    2       2      3           3       5         4        2      3            3          3         3       3        3;
  model bmd_fn3 = fld_alt3n rgendermenop rraceeth3 c_age c_bmi   fld_alt3n * c_age fld_alt3n * c_bmi ; 

  subpopx  (0 < bmd_fn < 5 ) and ( fld != .  ) and (age_cat in ( 3, 4, 5) ) and  (hepat_flag != 1 ) and (alc_flag != 1) and (renal_flag != 1) and (thyro_flag != 1 ) and (steroid_use = 1 ) and (preg_flag != 1) ;
RUN; 

/* Drop C_AGE * fld_alt3n, p =  0.4267  */ 

PROC REGRESS  data = nh3 filetype=SAS design=wr; 
  nest ststr psu;
  weight sweight ;
  subgroup fld     female gendermenop bmi_cat age_cat  raceeth  wb_race rgendermenop rraceeth3  rsmk_cat3 fld_alt fld_alt2 fld_alt3n ; 
  level    2       2      3           3       5         4        2      3            3          3         3       3        3;
  model bmd_fn3 = fld_alt3n rgendermenop rraceeth3 c_age c_bmi   fld_alt3n * c_bmi ; 

  subpopx  (0 < bmd_fn < 5 ) and ( fld != .  ) and (age_cat in ( 3, 4, 5) ) and  (hepat_flag != 1 ) and (alc_flag != 1) and (renal_flag != 1) and (thyro_flag != 1 ) and (steroid_use = 1 ) and (preg_flag != 1) ;
RUN; 

/* Drop C_bmi * fld_alt3n, because C_BMI * fld_alt3n has p =   0.0826 */

PROC REGRESS  data = nh3 filetype=SAS design=wr; 
  nest ststr psu;
  weight sweight ;
  subgroup fld     female gendermenop bmi_cat age_cat  raceeth  wb_race rgendermenop rraceeth3  rsmk_cat3 fld_alt fld_alt2 fld_alt3n ; 
  level    2       2      3           3       5         4        2      3            3          3         3       3        3;
  model bmd_fn3 = fld_alt3n rgendermenop rraceeth3 c_age c_bmi   ; 

  subpopx  (0 < bmd_fn < 5 ) and ( fld != .  ) and (age_cat in ( 3, 4, 5) ) and  (hepat_flag != 1 ) and (alc_flag != 1) and (renal_flag != 1) and (thyro_flag != 1 ) and (steroid_use = 1 ) and (preg_flag != 1) ;
RUN; 

/* This is model2. HA NAFLD p value is */


/***************************/
/*** Calculate quintiles ***/
/***************************/
PROC DESCRIPT  data = nh3 filetype=SAS design=wr; 
  nest ststr psu;
  weight sweight ;
  var age ;
  print mean nsum;
  subpopx  (15 <= bmi < 20 ) and (raceeth in (1,2,3)) and (0 < bmd_fn < 5 ) and ( fld != .  ) and (age_cat in ( 3, 4, 5) ) and  (hepat_flag != 1 ) and (alc_flag != 1) and (renal_flag != 1) and (thyro_flag != 1 ) and (steroid_use = 1 ) and (preg_flag != 1) ;
RUN; /* age = 54.26 , nsum = 201 */
PROC DESCRIPT  data = nh3 filetype=SAS design=wr; 
  nest ststr psu;
  weight sweight ;
  var age ;
  print mean nsum;
  subpopx  (20 <= bmi < 25 ) and (raceeth in (1,2,3)) and (0 < bmd_fn < 5 ) and ( fld != .  ) and (age_cat in ( 3, 4, 5) ) and  (hepat_flag != 1 ) and (alc_flag != 1) and (renal_flag != 1) and (thyro_flag != 1 ) and (steroid_use = 1 ) and (preg_flag != 1) ;
RUN; /* age = 54.02 , nsum = 1521 */
PROC DESCRIPT  data = nh3 filetype=SAS design=wr; 
  nest ststr psu;
  weight sweight ;
  var age ;
  print mean nsum;
  subpopx  (25 <= bmi < 30 ) and (raceeth in (1,2,3)) and (0 < bmd_fn < 5 ) and ( fld != .  ) and (age_cat in ( 3, 4, 5) ) and  (hepat_flag != 1 ) and (alc_flag != 1) and (renal_flag != 1) and (thyro_flag != 1 ) and (steroid_use = 1 ) and (preg_flag != 1) ;
RUN; /* age = 54.95 , nsum = 2272 */
PROC DESCRIPT  data = nh3 filetype=SAS design=wr; 
  nest ststr psu;
  weight sweight ;
  var age ;
  print mean nsum;
  subpopx  (30 <= bmi < 35 ) and (raceeth in (1,2,3)) and (0 < bmd_fn < 5 ) and ( fld != .  ) and (age_cat in ( 3, 4, 5) ) and  (hepat_flag != 1 ) and (alc_flag != 1) and (renal_flag != 1) and (thyro_flag != 1 ) and (steroid_use = 1 ) and (preg_flag != 1) ;
RUN; /* age = 54.99 ,  nsum = 1197 */
PROC DESCRIPT  data = nh3 filetype=SAS design=wr; 
  nest ststr psu;
  weight sweight ;
  var age ;
  print mean nsum;
  subpopx  ( 35 <= bmi < 40 ) and (raceeth in (1,2,3)) and (0 < bmd_fn < 5 ) and ( fld != .  ) and (age_cat in ( 3, 4, 5) ) and  (hepat_flag != 1 ) and (alc_flag != 1) and (renal_flag != 1) and (thyro_flag != 1 ) and (steroid_use = 1 ) and (preg_flag != 1) ;
RUN; /* age = 54.46 , nsum = 425 */
PROC DESCRIPT  data = nh3 filetype=SAS design=wr; 
  nest ststr psu;
  weight sweight ;
  var age ;
  print mean nsum;
  subpopx  ( 40 <= bmi < 45 ) and (raceeth in (1,2,3)) and (0 < bmd_fn < 5 ) and ( fld != .  ) and (age_cat in ( 3, 4, 5) ) and  (hepat_flag != 1 ) and (alc_flag != 1) and (renal_flag != 1) and (thyro_flag != 1 ) and (steroid_use = 1 ) and (preg_flag != 1) ;
RUN; /* age = 53.29 , nsum = 130 */


PROC CROSSTAB data = nh3 filetype=SAS design=wr; 
  nest ststr psu;
  weight sweight ;
  subgroup rgendermenop rraceeth3 ;
  level    3            3         ;
  tables rgendermenop rraceeth3;
  print colper; 
  subpopx  (15 <= bmi < 20 ) and (raceeth in (1,2,3)) and (0 < bmd_fn < 5 ) and ( fld != .  ) and (age_cat in ( 3, 4, 5) ) and  (hepat_flag != 1 ) and (alc_flag != 1) and (renal_flag != 1) and (thyro_flag != 1 ) and (steroid_use = 1 ) and (preg_flag != 1) ;
RUN;
/*  rgendermenop  1: 48.44 2: 23.04 3: 28.53    */    
/*  rraceeth3     1: 11.37  2: 1.25 3: 87.39    */
PROC CROSSTAB data = nh3 filetype=SAS design=wr; 
  nest ststr psu;
  weight sweight ;
  subgroup rgendermenop rraceeth3 ;
  level    3            3         ;
  tables rgendermenop rraceeth3;
  print colper; 
  subpopx  (20 <= bmi < 25 ) and (raceeth in (1,2,3)) and (0 < bmd_fn < 5 ) and ( fld != .  ) and (age_cat in ( 3, 4, 5) ) and  (hepat_flag != 1 ) and (alc_flag != 1) and (renal_flag != 1) and (thyro_flag != 1 ) and (steroid_use = 1 ) and (preg_flag != 1) ;
RUN;
/*  rgendermenop  1: 35.04  2: 23.27  3: 41.69   */    
/*  rraceeth3     1: 6.85   2: 2.64   3: 90.51   */

PROC CROSSTAB data = nh3 filetype=SAS design=wr; 
  nest ststr psu;
  weight sweight ;
  subgroup rgendermenop rraceeth3 ;
  level    3            3         ;
  tables rgendermenop rraceeth3;
  print colper; 
  subpopx  (25 <= bmi < 30 ) and (raceeth in (1,2,3)) and (0 < bmd_fn < 5 ) and ( fld != .  ) and (age_cat in ( 3, 4, 5) ) and  (hepat_flag != 1 ) and (alc_flag != 1) and (renal_flag != 1) and (thyro_flag != 1 ) and (steroid_use = 1 ) and (preg_flag != 1) ;
RUN;
/* rgendermenop  1:30.76   2:12.48    3: 56.77 */
/* rraceeth3     1:9.340   2:4.364    3: 86.25 */

PROC CROSSTAB data = nh3 filetype=SAS design=wr; 
  nest ststr psu;
  weight sweight ;
  subgroup rgendermenop rraceeth3 ;
  level    3            3         ;
  tables rgendermenop rraceeth3;
  print colper; 
  subpopx  (30 <= bmi < 35 ) and (raceeth in (1,2,3)) and (0 < bmd_fn < 5 ) and ( fld != .  ) and (age_cat in ( 3, 4, 5) ) and  (hepat_flag != 1 ) and (alc_flag != 1) and (renal_flag != 1) and (thyro_flag != 1 ) and (steroid_use = 1 ) and (preg_flag != 1) ;
RUN;
/* rgendermenop  1: 35.77   2: 13.24   3: 50.99 */
/* rraceeth3     1: 11.95   2: 5.55    3: 82.50 */

PROC CROSSTAB data = nh3 filetype=SAS design=wr; 
  nest ststr psu;
  weight sweight ;
  subgroup rgendermenop rraceeth3 ;
  level    3            3         ;
  tables rgendermenop rraceeth3;
  print colper; 
  subpopx  (35 <= bmi < 40 ) and (raceeth in (1,2,3)) and (0 < bmd_fn < 5 ) and ( fld != .  ) and (age_cat in ( 3, 4, 5) ) and  (hepat_flag != 1 ) and (alc_flag != 1) and (renal_flag != 1) and (thyro_flag != 1 ) and (steroid_use = 1 ) and (preg_flag != 1) ;
RUN;
/*  rgendermenop  1: 49.78 2: 20.86  3: 29.37 */
/*  rraceeth3     1:  13.67 2: 5.21  3: 81.11 */

PROC CROSSTAB data = nh3 filetype=SAS design=wr; 
  nest ststr psu;
  weight sweight ;
  subgroup rgendermenop rraceeth3 ;
  level    3            3         ;
  tables rgendermenop rraceeth3;
  print colper; 
  subpopx  (40 <= bmi < 45 ) and (raceeth in (1,2,3)) and (0 < bmd_fn < 5 ) and ( fld != .  ) and (age_cat in ( 3, 4, 5) ) and  (hepat_flag != 1 ) and (alc_flag != 1) and (renal_flag != 1) and (thyro_flag != 1 ) and (steroid_use = 1 ) and (preg_flag != 1) ;
RUN;
/*  rgendermenop  1: 53.25  2: 18.52  3: 28.22  */
/*  rraceeth3     1: 15.13  2: 4.12   3: 80.76  */

/* I used these variables to create the last figure. */
