# Supplementary material for: Nonalcoholic fatty liver disease with elevated alanine aminotransferase levels is negatively associated with bone mineral density: Cross-sectional study in U.S. adults
Source: PLoS One. 2018 Jun 13;13(6):e0197900. doi: 10.1371/journal.pone.0197900 (PMC5999215; doi:10.1371/journal.pone.0197900)
Supplement: S2 File — (ZIP) [file pone.0197900.s016.zip › Revised_v2_PLOS_ONE_SourceCode/Secondary_analysis_sex_stratified_for_1_male.sas]

libname thesis "./";
DATA nh3;   set thesis.nhanes3final;  RUN;
PROC SORT data = nh3;   by ststr psu ; RUN;
options ls=132; 

/*
PROC DESCRIPT  data = nh3 filetype=SAS design=wr; 
  nest ststr psu;
  weight sweight ;
  var age;
  subpopx (0 < bmd_fn < 5 ) and ( fld != .  ) and (age_cat in ( 3, 4, 5) ) and  (hepat_flag != 1 ) and (alc_flag != 1) and (renal_flag != 1) and (thyro_flag != 1 ) and (preg_flag != 1) ;
RUN; */  /* Mean is 54*/
/*
PROC DESCRIPT  data = nh3 filetype=SAS design=wr; 
  nest ststr psu;
  weight sweight ;
  var bmi;
  subpopx (0 < bmd_fn < 5 ) and ( fld != .  ) and (age_cat in ( 3, 4, 5) ) and  (hepat_flag != 1 ) and (alc_flag != 1) and (renal_flag != 1) and (thyro_flag != 1 ) and (preg_flag != 1) ;
RUN;  */ /* Mean is 27 */

DATA nh3;
  set nh3;
  bmd_fn2 = 10 * bmd_fn ;
  bmd_fn3 = 100 * bmd_fn ; 

  c_bmi = bmi - 27 ;  /* Mean value for Males is 27.38  */
  c_age = age - 54 ;  /* Mean value for Males is 54.03 */

  glucose_mg = glucose * 18 ;

  bmi_cat = . ;
  if 0 < bmi < 25 then bmi_cat = 1; 
  else if 25 <= bmi < 30 then bmi_cat = 2;
  else if 30 <= bmi < 35 then bmi_cat = 3; 
  else if 35 <= bmi < 90 then bmi_cat = 4;
  else bmi_cat = .; 

  /* Reverse order coding */

  rgendermenop = . ;
  if gendermenop = 1 then rgendermenop = 3; /* Males (reference) */
  else if gendermenop = 2 then rgendermenop = 2; /* Premenop */ 
  else if gendermenop = 3 then rgendermenop = 1; /* Postmenop */
  else rgendermenop = . ;

  rraceeth3 = . ;
  if raceeth = 1 then rraceeth3 = 3; /* White (reference) */
  else if raceeth = 2 then rraceeth3 = 1;  /* Black */
  else if raceeth = 3 then rraceeth3 = 2;  /* Mexican-American */
  else if raceeth = 4 then rraceeth3 = . ; 
  else rraceeth3 = . ; 

  rage_cat3 = . ;
  if age_cat = 3 then rage_cat3 = 3; /* 40-50 y.o. (reference) */
  else if age_cat = 4 then rage_cat3 = 2;  /* 50-60 y.o. */
  else if age_cat = 5 then rage_cat3 = 1;  /* 60-75 y.o. */
  else rage_cat3 = . ;

  rbmi_cat4 = . ;
  if 0 < bmi < 25 then rbmi_cat4 = 4;  /* -25 (reference) */ 
  else if 25 <= bmi < 30 then rbmi_cat4 = 3;  /* 25-30 */
  else if 30 <= bmi < 35 then rbmi_cat4 = 2;  /* 30-35 */
  else if 35 <= bmi < 90 then rbmi_cat4 = 1;  /* 35-   */
  else bmi_cat4 = .; 

  rsmk_cat3 = . ;
  if smk = 1 then rsmk_cat3 = 3 ;  /* Never */
  else if smk = 2 then rsmk_cat3 = 2;  /* Ever */
  else if smk = 3 then rsmk_cat3 = 1;  /* Current */
  else rsmk_cat3 = .; 

  rfld4 = .;
  if fld4 = . then rfld4 = . ;
  else if fld4 = 4 then rfld4 = 1 ;
  else if fld4 = 3 then rfld4 = 2 ;
  else if fld4 = 2 then rfld4 = 3 ;
  else if fld4 = 1 then rfld4 = 4 ;

  wb_race = .;
  if raceeth = . then wb_race = . ;
  else if raceeth = 3 then wb_race = . ;
  else if raceeth = 1 then wb_race = 2 ; /* White (reference) */
  else if raceeth = 2 then wb_race = 1 ; /* Black (reference) */

RUN;

/* Obtain mean values */

/* Age */
PROC DESCRIPT data = nh3 filetype=SAS design=wr;
  nest ststr psu;
  weight sweight ;
  
  subgroup fld ;
  level    2   ;

  var age  ;
  subpopx (rgendermenop = 3) and (0 < bmd_fn < 5 ) and ( fld != .  ) and (age_cat in ( 3, 4, 5) ) and  (hepat_flag != 1 ) and (alc_flag != 1) and (renal_flag != 1) and (thyro_flag != 1 ) and (steroid_use = 1 ) and (preg_flag != 1) ;
RUN; 

/* BMI */
PROC DESCRIPT data = nh3 filetype=SAS design=wr;
  nest ststr psu;
  weight sweight ;
  
  subgroup fld ;
  level    2   ;

  var bmi  ;
  subpopx (rgendermenop = 3) and (0 < bmd_fn < 5 ) and ( fld != .  ) and (age_cat in ( 3, 4, 5) ) and  (hepat_flag != 1 ) and (alc_flag != 1) and (renal_flag != 1) and (thyro_flag != 1 ) and (steroid_use = 1 ) and (preg_flag != 1) ;
RUN; 


/****************************************************/
/* This is basal characteristics in the secondary analysis.          */
/* Creating baseline characteristics by ALT & NAFLD category.  */
/****************************************************/

/* OMITTED */


/**********************************************/
/* Stratification analysis across HA-NAFLD, NA-NAFLD and Non-NAFLD */
/**********************************************/

/* OMITTED */


/*********************************************************/
/*  FLD_ALT29 analysis  for Male      */
/*********************************************************/
PROC FREQ data = nh3;
  tables fld * fld_alt29 ; 
RUN;

/* Full model (Exposure: HA NAFLD and NA NAFLD) */
PROC REGRESS  data = nh3 filetype=SAS design=wr; 
  nest ststr psu;
  weight sweight ;
  subgroup fld     female gendermenop bmi_cat age_cat  raceeth  wb_race rgendermenop rraceeth3  rsmk_cat3 fld_alt fld_alt2 fld_alt29 ; 
  level    2       2      3           3       5         4        2      3            3          3         3       3        3;
  model bmd_fn3 = fld_alt29 rraceeth3 c_age c_bmi  fld_alt29 * rraceeth3 fld_alt29 * c_age fld_alt29 * c_bmi ; 

  subpopx (rgendermenop = 3) and (0 < bmd_fn < 5 ) and ( fld != .  ) and (age_cat in ( 3, 4, 5) ) and  (hepat_flag != 1 ) and (alc_flag != 1) and (renal_flag != 1) and (thyro_flag != 1 ) and (steroid_use = 1 ) and (preg_flag != 1) ;
RUN; 

/* Drop FLD_ALT29 * RRACEETH3, because p = 0.3580 */ 

PROC REGRESS  data = nh3 filetype=SAS design=wr; 
  nest ststr psu;
  weight sweight ;
  subgroup fld     female gendermenop bmi_cat age_cat  raceeth  wb_race rgendermenop rraceeth3  rsmk_cat3 fld_alt fld_alt2 fld_alt29 ; 
  level    2       2      3           3       5         4        2      3            3          3         3       3        3;
  model bmd_fn3 = fld_alt29 rraceeth3 c_age c_bmi  fld_alt29 * c_age fld_alt29 * c_bmi ; 

  subpopx (rgendermenop = 3) and (0 < bmd_fn < 5 ) and ( fld != .  ) and (age_cat in ( 3, 4, 5) ) and  (hepat_flag != 1 ) and (alc_flag != 1) and (renal_flag != 1) and (thyro_flag != 1 ) and (steroid_use = 1 ) and (preg_flag != 1) ;
RUN; 

/* Drop FLD_ALT29 *  AGE , p =  0.3106 */ 

PROC REGRESS  data = nh3 filetype=SAS design=wr; 
  nest ststr psu;
  weight sweight ;
  subgroup fld     female gendermenop bmi_cat age_cat  raceeth  wb_race rgendermenop rraceeth3  rsmk_cat3 fld_alt fld_alt2 fld_alt29 ; 
  level    2       2      3           3       5         4        2      3            3          3         3       3        3;
  model bmd_fn3 = fld_alt29 rraceeth3 c_age c_bmi   fld_alt29 * c_bmi ; 

  subpopx (rgendermenop = 3) and (0 < bmd_fn < 5 ) and ( fld != .  ) and (age_cat in ( 3, 4, 5) ) and  (hepat_flag != 1 ) and (alc_flag != 1) and (renal_flag != 1) and (thyro_flag != 1 ) and (steroid_use = 1 ) and (preg_flag != 1) ;
RUN; 

/* stop here, because C_BMI * FLD_ALT29 has p =  0.0407 */
/* This is model2 for male*/


/***************************/
/*** Calculate quintiles ***/ 
/***************************/
PROC DESCRIPT  data = nh3 filetype=SAS design=wr; 
  nest ststr psu;
  weight sweight ;
  var age ;
  print mean nsum;
  subpopx  (rgendermenop = 3) and (15 <= bmi < 20 ) and (raceeth in (1,2,3)) and (0 < bmd_fn < 5 ) and ( fld != .  ) and (age_cat in ( 3, 4, 5) ) and  (hepat_flag != 1 ) and (alc_flag != 1) and (renal_flag != 1) and (thyro_flag != 1 ) and (steroid_use = 1 ) and (preg_flag != 1) ;
RUN; /* age = 55.51 , nsum = 79 */
PROC DESCRIPT  data = nh3 filetype=SAS design=wr; 
  nest ststr psu;
  weight sweight ;
  var age ;
  print mean nsum;
  subpopx  (rgendermenop = 3) and (20 <= bmi < 25 ) and (raceeth in (1,2,3)) and (0 < bmd_fn < 5 ) and ( fld != .  ) and (age_cat in ( 3, 4, 5) ) and  (hepat_flag != 1 ) and (alc_flag != 1) and (renal_flag != 1) and (thyro_flag != 1 ) and (steroid_use = 1 ) and (preg_flag != 1) ;
RUN; /* age = 54.12 , nsum = 719 */
PROC DESCRIPT  data = nh3 filetype=SAS design=wr; 
  nest ststr psu;
  weight sweight ;
  var age ;
  print mean nsum;
  subpopx  (rgendermenop = 3) and (25 <= bmi < 30 ) and (raceeth in (1,2,3)) and (0 < bmd_fn < 5 ) and ( fld != .  ) and (age_cat in ( 3, 4, 5) ) and  (hepat_flag != 1 ) and (alc_flag != 1) and (renal_flag != 1) and (thyro_flag != 1 ) and (steroid_use = 1 ) and (preg_flag != 1) ;
RUN; /* age = 54.36 , nsum = 1236 */
PROC DESCRIPT  data = nh3 filetype=SAS design=wr; 
  nest ststr psu;
  weight sweight ;
  var age ;
  print mean nsum;
  subpopx  (rgendermenop = 3) and (30 <= bmi < 35 ) and (raceeth in (1,2,3)) and (0 < bmd_fn < 5 ) and ( fld != .  ) and (age_cat in ( 3, 4, 5) ) and  (hepat_flag != 1 ) and (alc_flag != 1) and (renal_flag != 1) and (thyro_flag != 1 ) and (steroid_use = 1 ) and (preg_flag != 1) ;
RUN; /* age = 54.30 ,  nsum = 554 */
PROC DESCRIPT  data = nh3 filetype=SAS design=wr; 
  nest ststr psu;
  weight sweight ;
  var age ;
  print mean nsum;
  subpopx  (rgendermenop = 3) and ( 35 <= bmi < 40 ) and (raceeth in (1,2,3)) and (0 < bmd_fn < 5 ) and ( fld != .  ) and (age_cat in ( 3, 4, 5) ) and  (hepat_flag != 1 ) and (alc_flag != 1) and (renal_flag != 1) and (thyro_flag != 1 ) and (steroid_use = 1 ) and (preg_flag != 1) ;
RUN; /* age = 53.38 , nsum = 115 */
PROC DESCRIPT  data = nh3 filetype=SAS design=wr; 
  nest ststr psu;
  weight sweight ;
  var age ;
  print mean nsum;
  subpopx  (rgendermenop = 3) and ( 40 <= bmi < 45 ) and (raceeth in (1,2,3)) and (0 < bmd_fn < 5 ) and ( fld != .  ) and (age_cat in ( 3, 4, 5) ) and  (hepat_flag != 1 ) and (alc_flag != 1) and (renal_flag != 1) and (thyro_flag != 1 ) and (steroid_use = 1 ) and (preg_flag != 1) ;
RUN; /* age = 50.55 , nsum = 29 */


PROC CROSSTAB data = nh3 filetype=SAS design=wr; 
  nest ststr psu;
  weight sweight ;
  subgroup rraceeth3 ;
  level    3         ;
  tables rraceeth3;
  print colper; 
  subpopx  (rgendermenop = 3) and (15 <= bmi < 20 ) and (raceeth in (1,2,3)) and (0 < bmd_fn < 5 ) and ( fld != .  ) and (age_cat in ( 3, 4, 5) ) and  (hepat_flag != 1 ) and (alc_flag != 1) and (renal_flag != 1) and (thyro_flag != 1 ) and (steroid_use = 1 ) and (preg_flag != 1) ;
RUN;
/*  rraceeth3     1: 21.38  2: 1.83 3: 76.78    */ 

PROC CROSSTAB data = nh3 filetype=SAS design=wr; 
  nest ststr psu;
  weight sweight ;
  subgroup rraceeth3 ;
  level    3         ;
  tables rraceeth3;
  print colper; 
  subpopx  (rgendermenop = 3) and (20 <= bmi < 25 ) and (raceeth in (1,2,3)) and (0 < bmd_fn < 5 ) and ( fld != .  ) and (age_cat in ( 3, 4, 5) ) and  (hepat_flag != 1 ) and (alc_flag != 1) and (renal_flag != 1) and (thyro_flag != 1 ) and (steroid_use = 1 ) and (preg_flag != 1) ;
RUN;
/*  rraceeth3     1: 8.50   2: 2.81   3: 88.69   */

PROC CROSSTAB data = nh3 filetype=SAS design=wr; 
  nest ststr psu;
  weight sweight ;
  subgroup rraceeth3 ;
  level    3         ;
  tables rraceeth3;
  print colper; 
  subpopx   (rgendermenop = 3) and (25 <= bmi < 30 ) and (raceeth in (1,2,3)) and (0 < bmd_fn < 5 ) and ( fld != .  ) and (age_cat in ( 3, 4, 5) ) and  (hepat_flag != 1 ) and (alc_flag != 1) and (renal_flag != 1) and (thyro_flag != 1 ) and (steroid_use = 1 ) and (preg_flag != 1) ;
RUN;
/* rraceeth3     1:8.22    2:4.11     3: 87.67 */

PROC CROSSTAB data = nh3 filetype=SAS design=wr; 
  nest ststr psu;
  weight sweight ;
  subgroup rraceeth3 ;
  level    3         ;
  tables rraceeth3;
  print colper; 
  subpopx  (rgendermenop = 3) and (30 <= bmi < 35 ) and (raceeth in (1,2,3)) and (0 < bmd_fn < 5 ) and ( fld != .  ) and (age_cat in ( 3, 4, 5) ) and  (hepat_flag != 1 ) and (alc_flag != 1) and (renal_flag != 1) and (thyro_flag != 1 ) and (steroid_use = 1 ) and (preg_flag != 1) ;
RUN;
/* rraceeth3     1: 8.45   2: 4.92    3: 86.62 */

PROC CROSSTAB data = nh3 filetype=SAS design=wr; 
  nest ststr psu;
  weight sweight ;
  subgroup rraceeth3 ;
  level    3         ;
  tables rraceeth3;
  print colper; 
  subpopx  (rgendermenop = 3) and (35 <= bmi < 40 ) and (raceeth in (1,2,3)) and (0 < bmd_fn < 5 ) and ( fld != .  ) and (age_cat in ( 3, 4, 5) ) and  (hepat_flag != 1 ) and (alc_flag != 1) and (renal_flag != 1) and (thyro_flag != 1 ) and (steroid_use = 1 ) and (preg_flag != 1) ;
RUN;
/*  rraceeth3     1: 8.75  2: 4.88  3: 86.38 */

PROC CROSSTAB data = nh3 filetype=SAS design=wr; 
  nest ststr psu;
  weight sweight ;
  subgroup rraceeth3 ;
  level    3         ;
  tables rraceeth3;
  print colper; 
  subpopx (rgendermenop = 3) and  (40 <= bmi < 45 ) and (raceeth in (1,2,3)) and (0 < bmd_fn < 5 ) and ( fld != .  ) and (age_cat in ( 3, 4, 5) ) and  (hepat_flag != 1 ) and (alc_flag != 1) and (renal_flag != 1) and (thyro_flag != 1 ) and (steroid_use = 1 ) and (preg_flag != 1) ;
RUN;
/*  rraceeth3     1: 7.51  2: 3.20   3: 89.30  */

/* I used these variables to create the last figure. */
