# Supplementary material for: Nonalcoholic fatty liver disease with elevated alanine aminotransferase levels is negatively associated with bone mineral density: Cross-sectional study in U.S. adults
Source: PLoS One. 2018 Jun 13;13(6):e0197900. doi: 10.1371/journal.pone.0197900 (PMC5999215; doi:10.1371/journal.pone.0197900)
Supplement: S2 File — (ZIP) [file pone.0197900.s016.zip › Revised_v2_PLOS_ONE_SourceCode/Third_Fib4_comparison.sas]

libname thesis "./";
DATA nh3;   set thesis.nhanes3final;  RUN;
PROC SORT data = nh3;   by ststr psu ; RUN;
options ls=132; 

/*
PROC DESCRIPT  data = nh3 filetype=SAS design=wr; 
  nest ststr psu;
  weight sweight ;
  var age;
  subpopx (0 < bmd_fn < 5 ) and ( fld != .  ) and (age_cat in ( 3, 4, 5) ) and  (hepat_flag != 1 ) and (alc_flag != 1) and (renal_flag != 1) and (thyro_flag != 1 ) and (preg_flag != 1) ;
RUN; */  /* Mean is 54*/
/*
PROC DESCRIPT  data = nh3 filetype=SAS design=wr; 
  nest ststr psu;
  weight sweight ;
  var bmi;
  subpopx (0 < bmd_fn < 5 ) and ( fld != .  ) and (age_cat in ( 3, 4, 5) ) and  (hepat_flag != 1 ) and (alc_flag != 1) and (renal_flag != 1) and (thyro_flag != 1 ) and (preg_flag != 1) ;
RUN;  */ /* Mean is 27 */

DATA nh3;
  set nh3;
  bmd_fn2 = 10 * bmd_fn ;
  bmd_fn3 = 100 * bmd_fn ; 

  c_bmi = bmi - 27 ;
  c_age = age - 54 ;

  glucose_mg = glucose * 18 ;

  bmi_cat = . ;
  if 0 < bmi < 25 then bmi_cat = 1; 
  else if 25 <= bmi < 30 then bmi_cat = 2;
  else if 30 <= bmi < 35 then bmi_cat = 3; 
  else if 35 <= bmi < 90 then bmi_cat = 4;
  else bmi_cat = .; 

  /* Reverse order coding */

  rgendermenop = . ;
  if gendermenop = 1 then rgendermenop = 3; /* Males (reference) */
  else if gendermenop = 2 then rgendermenop = 2; /* Premenop */ 
  else if gendermenop = 3 then rgendermenop = 1; /* Postmenop */
  else rgendermenop = . ;

  rraceeth3 = . ;
  if raceeth = 1 then rraceeth3 = 3; /* White (reference) */
  else if raceeth = 2 then rraceeth3 = 1;  /* Black */
  else if raceeth = 3 then rraceeth3 = 2;  /* Mexican-American */
  else if raceeth = 4 then rraceeth3 = . ; 
  else rraceeth3 = . ; 

  rage_cat3 = . ;
  if age_cat = 3 then rage_cat3 = 3; /* 40-50 y.o. (reference) */
  else if age_cat = 4 then rage_cat3 = 2;  /* 50-60 y.o. */
  else if age_cat = 5 then rage_cat3 = 1;  /* 60-75 y.o. */
  else rage_cat3 = . ;

  rbmi_cat4 = . ;
  if 0 < bmi < 25 then rbmi_cat4 = 4;  /* -25 (reference) */ 
  else if 25 <= bmi < 30 then rbmi_cat4 = 3;  /* 25-30 */
  else if 30 <= bmi < 35 then rbmi_cat4 = 2;  /* 30-35 */
  else if 35 <= bmi < 90 then rbmi_cat4 = 1;  /* 35-   */
  else bmi_cat4 = .; 

  rsmk_cat3 = . ;
  if smk = 1 then rsmk_cat3 = 3 ;  /* Never */
  else if smk = 2 then rsmk_cat3 = 2;  /* Ever */
  else if smk = 3 then rsmk_cat3 = 1;  /* Current */
  else rsmk_cat3 = .; 

  rfld4 = .;
  if fld4 = . then rfld4 = . ;
  else if fld4 = 4 then rfld4 = 1 ;
  else if fld4 = 3 then rfld4 = 2 ;
  else if fld4 = 2 then rfld4 = 3 ;
  else if fld4 = 1 then rfld4 = 4 ;

  wb_race = .;
  if raceeth = . then wb_race = . ;
  else if raceeth = 3 then wb_race = . ;
  else if raceeth = 1 then wb_race = 2 ; /* White (reference) */
  else if raceeth = 2 then wb_race = 1 ; /* Black (reference) */

  osteopo = .;
  if osteoporosis = 1 then osteopo = 1 ;
  else if osteoporosis = 0 then osteopo = 2;  /*Healthy BMD (Reference)*/

  osteope = .;
  if osteopenia = 1 then osteope = 1 ;
  else if osteopenia = 0 then osteope = 2;  /*Healthy BMD (Reference)*/

  logfib4 = .;
  logfib4 = log(fib4) ;  /* The base is natual number, e . */
RUN;

PROC UNIVARIATE data=nh3;
  var fib4;
  histogram fib4;
RUN;
PROC UNIVARIATE data=nh3;
  var logfib4;
  histogram logfib4;
RUN;


/***************************************************************************/
/*  Compare Fib4 scores  between osteoporosis groups among NAFLD people    */
/***************************************************************************/

PROC DESCRIPT data = nh3 filetype=SAS design=wr;
  nest ststr psu;
  weight sweight ;
  
  subgroup osteopo ;
  level    2   ;

  var fib4  ;
  subpopx ( 0 <= age <= 65 ) and (0 < bmd_fn < 5 ) and ( fld != .  ) and (fld_alt3n in (1, 2)) and (age_cat in ( 3, 4, 5) ) and  (hepat_flag != 1 ) and (alc_flag != 1) and (renal_flag != 1) and (thyro_flag != 1 ) and (steroid_use = 1 ) and (preg_flag != 1) ;
RUN; 


/* log fib4 */
PROC REGRESS data= nh3 filetype=SAS design=wr;
  nest ststr psu;
  weight sweight ;

  subgroup osteopo rgendermenop;
  level    2   3;

  model logfib4 = osteopo  ; 
  subpopx  ( 0 <= age <= 65 ) and (0 < bmd_fn < 5 ) and ( fld != .  ) and (fld_alt3n in (1, 2)) and (age_cat in ( 3, 4, 5) ) and  (hepat_flag != 1 ) and (alc_flag != 1) and (renal_flag != 1) and (thyro_flag != 1 ) and (steroid_use = 1 ) and (preg_flag != 1) ;
RUN; 

PROC REGRESS data= nh3 filetype=SAS design=wr;
  nest ststr psu;
  weight sweight ;

  subgroup osteopo rgendermenop;
  level    2   3;

  model logfib4 = osteopo  ; 
  subpopx  (rgendermenop = 1) and ( 0 <= age <= 65 ) and (0 < bmd_fn < 5 ) and ( fld != .  ) and (fld_alt3n in (1, 2)) and (age_cat in ( 3, 4, 5) ) and  (hepat_flag != 1 ) and (alc_flag != 1) and (renal_flag != 1) and (thyro_flag != 1 ) and (steroid_use = 1 ) and (preg_flag != 1) ;
RUN; 

PROC REGRESS data= nh3 filetype=SAS design=wr;
  nest ststr psu;
  weight sweight ;

  subgroup osteopo rgendermenop;
  level    2   3;

  model logfib4 = osteopo  ; 
  subpopx  (rgendermenop = 2) and ( 0 <= age <= 65 ) and (0 < bmd_fn < 5 ) and ( fld != .  ) and (fld_alt3n in (1, 2)) and (age_cat in ( 3, 4, 5) ) and  (hepat_flag != 1 ) and (alc_flag != 1) and (renal_flag != 1) and (thyro_flag != 1 ) and (steroid_use = 1 ) and (preg_flag != 1) ;
RUN; 

PROC REGRESS data= nh3 filetype=SAS design=wr;
  nest ststr psu;
  weight sweight ;

  subgroup osteopo rgendermenop;
  level    2   3;

  model logfib4 = osteopo  ; 
  subpopx  (rgendermenop = 3) and ( 0 <= age <= 65 ) and (0 < bmd_fn < 5 ) and ( fld != .  ) and (fld_alt3n in (1, 2)) and (age_cat in ( 3, 4, 5) ) and  (hepat_flag != 1 ) and (alc_flag != 1) and (renal_flag != 1) and (thyro_flag != 1 ) and (steroid_use = 1 ) and (preg_flag != 1) ;
RUN; 

/***************************************************************************/
/*  Compare Fib4 scores  between osteopenia groups among NAFLD people    */
/***************************************************************************/

PROC DESCRIPT data = nh3 filetype=SAS design=wr;
  nest ststr psu;
  weight sweight ;
  
  subgroup osteope ;
  level    2   ;

  var fib4  ;
  subpopx ( 0 <= age <= 65 ) and (0 < bmd_fn < 5 ) and ( fld != .  ) and (fld_alt3n in (1, 2)) and (age_cat in ( 3, 4, 5) ) and  (hepat_flag != 1 ) and (alc_flag != 1) and (renal_flag != 1) and (thyro_flag != 1 ) and (steroid_use = 1 ) and (preg_flag != 1) ;
RUN; 


/* log fib4 */
PROC REGRESS data= nh3 filetype=SAS design=wr;
  nest ststr psu;
  weight sweight ;

  subgroup osteope rgendermenop;
  level    2   3;

  model logfib4 = osteope  ; 
  subpopx  ( 0 <= age <= 65 ) and (0 < bmd_fn < 5 ) and ( fld != .  ) and (fld_alt3n in (1, 2)) and (age_cat in ( 3, 4, 5) ) and  (hepat_flag != 1 ) and (alc_flag != 1) and (renal_flag != 1) and (thyro_flag != 1 ) and (steroid_use = 1 ) and (preg_flag != 1) ;
RUN; 


/***************************************************************************/
/*  Compare Fib4 scores  between HA NAFLD and NA NAFLD among NAFLD people    */
/***************************************************************************/


PROC DESCRIPT data = nh3 filetype=SAS design=wr;
  nest ststr psu;
  weight sweight ;
  
  subgroup fld_alt3n ;
  level    2   ;

  var fib4  ;
  subpopx ( 0 <= age <= 65 ) and (0 < bmd_fn < 5 ) and ( fld != .  ) and (fld_alt3n in (1, 2)) and (age_cat in ( 3, 4, 5) ) and  (hepat_flag != 1 ) and (alc_flag != 1) and (renal_flag != 1) and (thyro_flag != 1 ) and (steroid_use = 1 ) and (preg_flag != 1) ;
RUN; 


/* log fib4 */
PROC SORT data = nh3;   by ststr psu ; RUN;
PROC REGRESS data= nh3 filetype=SAS design=wr;
  nest ststr psu;
  weight sweight ;

  subgroup fld_alt3n rgendermenop;
  level    2   3;

  model logfib4 = fld_alt3n  ; 
  subpopx  ( 0 <= age <= 65 ) and (0 < bmd_fn < 5 ) and ( fld != .  ) and (fld_alt3n in (1, 2)) and (age_cat in ( 3, 4, 5) ) and  (hepat_flag != 1 ) and (alc_flag != 1) and (renal_flag != 1) and (thyro_flag != 1 ) and (steroid_use = 1 ) and (preg_flag != 1) ;
RUN; 

PROC SORT data=nh3; by fld_alt3n; RUN;
PROC BOXPLOT data=nh3;
  plot logfib4 * fld_alt3n ;
  where ( 0 <= age <= 65 ) and (0 < bmd_fn < 5 ) and ( fld ^= .  ) and (fld_alt3n in (1, 2)) and (age_cat in ( 3, 4, 5) ) and  (hepat_flag ^= 1 ) and (alc_flag ^= 1) and (renal_flag ^= 1) and (thyro_flag ^= 1 ) and (steroid_use = 1 ) and (preg_flag ^= 1) ;
RUN;
