# Supplementary material for: Nonalcoholic fatty liver disease with elevated alanine aminotransferase levels is negatively associated with bone mineral density: Cross-sectional study in U.S. adults
Source: PLoS One. 2018 Jun 13;13(6):e0197900. doi: 10.1371/journal.pone.0197900 (PMC5999215; doi:10.1371/journal.pone.0197900)
Supplement: S2 File — (ZIP) [file pone.0197900.s016.zip › Revised_v2_PLOS_ONE_SourceCode/Third_IR_vitD_for_all.sas]

/* This code is used for discussion part. */
/* Insulin resistance and vitamin D were assessed.  */

libname thesis "./";
DATA nh3;   set thesis.nhanes3final;  
  /* Reverse order coding */

  rgendermenop = . ;
  if gendermenop = 1 then rgendermenop = 3; /* Males (reference) */
  else if gendermenop = 2 then rgendermenop = 2; /* Premenop */ 
  else if gendermenop = 3 then rgendermenop = 1; /* Postmenop */
  else rgendermenop = . ;
RUN;
PROC SORT data = nh3;   by ststr psu ; RUN;
options ls=132; 

/*
PROC DESCRIPT  data = nh3 filetype=SAS design=wr; 
  nest ststr psu;
  weight sweight ;
  var age;
  subpopx (0 < bmd_fn < 5 ) and ( fld != .  ) and (age_cat in ( 3, 4, 5) ) and  (hepat_flag != 1 ) and (alc_flag != 1) and (renal_flag != 1) and (thyro_flag != 1 ) and (preg_flag != 1) ;
RUN; */  /* Mean is 54*/
/*
PROC DESCRIPT  data = nh3 filetype=SAS design=wr; 
  nest ststr psu;
  weight sweight ;
  var bmi;
  subpopx (0 < bmd_fn < 5 ) and ( fld != .  ) and (age_cat in ( 3, 4, 5) ) and  (hepat_flag != 1 ) and (alc_flag != 1) and (renal_flag != 1) and (thyro_flag != 1 ) and (preg_flag != 1) ;
RUN;  */ /* Mean is 27 */

DATA nh3;
  set nh3;
  glucose_mg = glucose * 18 ;
RUN;

/* Flag valid fasting status */
DATA nh3_valid_ins;
   set nh3; 
   valid_ins = . ;
   if ( 50 < glucose_mg < 250 ) and ( 6 <= hrs_last_eat < 24 ) then valid_ins = 1;
RUN;


/*************************/
/* HOMA-IR Analysis */
/*************************/

/*** OVERALL ***/
/* HOMA-IR */
PROC DESCRIPT data = nh3 filetype=SAS design=wr;
  nest ststr psu;
  weight sweight ;
  
  subgroup fld ;
  level    2   ;

  var homa_ir ; 
  subpopx (0 < bmd_fn < 5 ) and ( fld != .  ) and (age_cat in ( 3, 4, 5) ) and  (hepat_flag != 1 ) and (alc_flag != 1) and (renal_flag != 1) and (thyro_flag != 1 ) and (steroid_use = 1 ) and (preg_flag != 1) ;
RUN; 

/*
PROC DESCRIPT  data = nh3_valid_ins filetype=SAS design=wr; 
  nest ststr psu;
  weight sweight ;
  var homa_ir ;
  percentile 25 50 75 ;
  print ;
  subpopx (rgendermenop = 3) and (0 < bmd_fn < 5 ) and ( fld != .  ) and (age_cat in ( 3, 4, 5) ) and  (hepat_flag != 1 ) and (alc_flag != 1) and (renal_flag != 1) and (thyro_flag != 1 ) and (steroid_use = 1 ) and (preg_flag != 1) ;
RUN; 
*/

/* Calculate median HOMA-IR values. */
/* Median is better because the HOMA-IR distributions are skewed. */

%macro show_homair_pt( bmi_lower , bmi_upper);
PROC DESCRIPT  data = nh3_valid_ins filetype=SAS design=wr; 
  nest ststr psu;
  weight sweight ;
  var homa_ir ;
  percentile 25 50 75 ;
  print ;
  subpopx  (fld_alt3n = 1) and ( &bmi_lower <= bmi < &bmi_upper ) and (valid_ins = 1) and (raceeth in (1,2,3)) and (0 < bmd_fn < 5 ) and ( fld != .  ) and (age_cat in ( 3, 4, 5) ) and  (hepat_flag != 1 ) and (alc_flag != 1) and (renal_flag != 1) and (thyro_flag != 1 ) and (steroid_use = 1 ) and (preg_flag != 1) ;
RUN; /* HA NAFLD */

PROC DESCRIPT  data = nh3_valid_ins filetype=SAS design=wr; 
  nest ststr psu;
  weight sweight ;
  var homa_ir ;
  percentile 25 50 75 ;
  print ;
  subpopx  (fld_alt3n = 2) and ( &bmi_lower <= bmi < &bmi_upper ) and (valid_ins = 1)   and (raceeth in (1,2,3)) and (0 < bmd_fn < 5 ) and ( fld != .  ) and (age_cat in ( 3, 4, 5) ) and  (hepat_flag != 1 ) and (alc_flag != 1) and (renal_flag != 1) and (thyro_flag != 1 ) and (steroid_use = 1 ) and (preg_flag != 1) ;
RUN; /* NA NAFLD */

PROC DESCRIPT  data = nh3_valid_ins filetype=SAS design=wr; 
  nest ststr psu;
  weight sweight ;
  var homa_ir ;
  percentile 25 50 75 ;
  print ;
  subpopx  (fld_alt3n = 3) and ( &bmi_lower <= bmi < &bmi_upper ) and (valid_ins = 1) and (raceeth in (1,2,3)) and (0 < bmd_fn < 5 ) and ( fld != .  ) and (age_cat in ( 3, 4, 5) ) and  (hepat_flag != 1 ) and (alc_flag != 1) and (renal_flag != 1) and (thyro_flag != 1 ) and (steroid_use = 1 ) and (preg_flag != 1) ;
RUN; /* Normal */
%mend;


%show_homair_pt (15 , 40) ; /* Number of total people in table. */
%show_homair_pt (15 , 20) ;
%show_homair_pt (20 , 25) ;
%show_homair_pt (25 , 30) ;
%show_homair_pt (30 , 35) ;
%show_homair_pt (35 , 40) ;


/* Mean HOMA-IR is not approprite, because the distribution is right-skewed. */
/* However, just in case, confirmed that the result is consistent with the medican analysis. => Consistent */
/* Not written in manuscript. */

%macro show_homair_mean( bmi_lower , bmi_upper);
PROC DESCRIPT  data = nh3_valid_ins filetype=SAS design=wr; 
  nest ststr psu;
  weight sweight ;
  var homa_ir ;
  print nsum  mean semean lowmean upmean;
  subpopx  (fld_alt3n = 1) and ( &bmi_lower <= bmi < &bmi_upper ) and (valid_ins = 1) and (raceeth in (1,2,3)) and (0 < bmd_fn < 5 ) and ( fld != .  ) and (age_cat in ( 3, 4, 5) ) and  (hepat_flag != 1 ) and (alc_flag != 1) and (renal_flag != 1) and (thyro_flag != 1 ) and (steroid_use = 1 ) and (preg_flag != 1) ;
RUN; /* HA NAFLD */

PROC DESCRIPT  data = nh3_valid_ins filetype=SAS design=wr; 
  nest ststr psu;
  weight sweight ;
  var homa_ir ;
  print nsum  mean semean lowmean upmean;
  subpopx  (fld_alt3n = 2) and ( &bmi_lower <= bmi < &bmi_upper ) and (valid_ins = 1)   and (raceeth in (1,2,3)) and (0 < bmd_fn < 5 ) and ( fld != .  ) and (age_cat in ( 3, 4, 5) ) and  (hepat_flag != 1 ) and (alc_flag != 1) and (renal_flag != 1) and (thyro_flag != 1 ) and (steroid_use = 1 ) and (preg_flag != 1) ;
RUN; /* NA NAFLD */

PROC DESCRIPT  data = nh3_valid_ins filetype=SAS design=wr; 
  nest ststr psu;
  weight sweight ;
  var homa_ir ;
  print nsum  mean semean lowmean upmean;
  subpopx  (fld_alt3n = 3) and ( &bmi_lower <= bmi < &bmi_upper ) and (valid_ins = 1) and (raceeth in (1,2,3)) and (0 < bmd_fn < 5 ) and ( fld != .  ) and (age_cat in ( 3, 4, 5) ) and  (hepat_flag != 1 ) and (alc_flag != 1) and (renal_flag != 1) and (thyro_flag != 1 ) and (steroid_use = 1 ) and (preg_flag != 1) ;
RUN; /* Normal */
%mend;

%show_homair_mean (15 , 40) ; /* Total  n =  */
%show_homair_mean (15 , 20) ;
%show_homair_mean (20 , 25) ;
%show_homair_mean (25 , 30) ;
%show_homair_mean (30 , 35) ;
%show_homair_mean (35 , 40) ;

/* Fasting insulin value is another way to show insulin resistance. This result was also conssitent with median HOMA-IR. */
/* Not written in manuscript. */

%macro show_insulin( bmi_lower , bmi_upper);
PROC DESCRIPT  data = nh3_valid_ins filetype=SAS design=wr; 
  nest ststr psu;
  weight sweight ;
  var insulin ;
  percentile 25 50 75 ;
  print ;
  subpopx  (fld_alt3n = 1) and ( &bmi_lower <= bmi < &bmi_upper ) and (valid_ins = 1) and (raceeth in (1,2,3)) and (0 < bmd_fn < 5 ) and ( fld != .  ) and (age_cat in ( 3, 4, 5) ) and  (hepat_flag != 1 ) and (alc_flag != 1) and (renal_flag != 1) and (thyro_flag != 1 ) and (steroid_use = 1 ) and (preg_flag != 1) ;
RUN; /* HA NAFLD */

PROC DESCRIPT  data = nh3_valid_ins filetype=SAS design=wr; 
  nest ststr psu;
  weight sweight ;
  var insulin ;
  percentile 25 50 75 ;
  print ;
  subpopx  (fld_alt3n = 2) and ( &bmi_lower <= bmi < &bmi_upper ) and (valid_ins = 1)   and (raceeth in (1,2,3)) and (0 < bmd_fn < 5 ) and ( fld != .  ) and (age_cat in ( 3, 4, 5) ) and  (hepat_flag != 1 ) and (alc_flag != 1) and (renal_flag != 1) and (thyro_flag != 1 ) and (steroid_use = 1 ) and (preg_flag != 1) ;
RUN; /* NA NAFLD */

PROC DESCRIPT  data = nh3_valid_ins filetype=SAS design=wr; 
  nest ststr psu;
  weight sweight ;
  var insulin ;
  percentile 25 50 75 ;
  print ;
  subpopx  (fld_alt3n = 3) and ( &bmi_lower <= bmi < &bmi_upper ) and (valid_ins = 1) and (raceeth in (1,2,3)) and (0 < bmd_fn < 5 ) and ( fld != .  ) and (age_cat in ( 3, 4, 5) ) and  (hepat_flag != 1 ) and (alc_flag != 1) and (renal_flag != 1) and (thyro_flag != 1 ) and (steroid_use = 1 ) and (preg_flag != 1) ;
RUN; /* Normal */
%mend;

%show_insulin (15 , 20) ;
%show_insulin (20 , 25) ;
%show_insulin (25 , 30) ;
%show_insulin (30 , 35) ;
%show_insulin (35 , 40) ;


/*************************/
/* VITAMIN D Analysis */
/*************************/

/* S6 Table and Figure 2B. */

%macro show_vit_d( bmi_lower , bmi_upper);
PROC DESCRIPT  data = nh3 filetype=SAS design=wr; 
  nest ststr psu;
  weight sweight ;
  var vitamin_d ;
  percentile 25 50 75 ;
  print ;
  subpopx  (fld_alt3n = 1) and ( &bmi_lower <= bmi < &bmi_upper ) and (raceeth in (1,2,3)) and (0 < bmd_fn < 5 ) and ( fld != .  ) and (age_cat in ( 3, 4, 5) ) and  (hepat_flag != 1 ) and (alc_flag != 1) and (renal_flag != 1) and (thyro_flag != 1 ) and (steroid_use = 1 ) and (preg_flag != 1) ;
RUN; /* HA NAFLD */

PROC DESCRIPT  data = nh3 filetype=SAS design=wr; 
  nest ststr psu;
  weight sweight ;
  var vitamin_d ;
  percentile 25 50 75 ;
  print ;
  subpopx  (fld_alt3n = 2) and ( &bmi_lower <= bmi < &bmi_upper )  and (raceeth in (1,2,3)) and (0 < bmd_fn < 5 ) and ( fld != .  ) and (age_cat in ( 3, 4, 5) ) and  (hepat_flag != 1 ) and (alc_flag != 1) and (renal_flag != 1) and (thyro_flag != 1 ) and (steroid_use = 1 ) and (preg_flag != 1) ;
RUN; /* NA NAFLD */

PROC DESCRIPT  data = nh3 filetype=SAS design=wr; 
  nest ststr psu;
  weight sweight ;
  var vitamin_d ;
  percentile 25 50 75 ;
  print ;
  subpopx  (fld_alt3n = 3) and ( &bmi_lower <= bmi < &bmi_upper )  and (raceeth in (1,2,3)) and (0 < bmd_fn < 5 ) and ( fld != .  ) and (age_cat in ( 3, 4, 5) ) and  (hepat_flag != 1 ) and (alc_flag != 1) and (renal_flag != 1) and (thyro_flag != 1 ) and (steroid_use = 1 ) and (preg_flag != 1) ;
RUN; /* Normal */
%mend;

%show_vit_d (15 , 40) ; /* Number of people in the table  */
%show_vit_d (15 , 20) ;
%show_vit_d (20 , 25) ;
%show_vit_d (25 , 30) ;
%show_vit_d (30 , 35) ;
%show_vit_d (35 , 40) ;

/*
PROC UNIVARIATE data=nh3;
  var bmi;
  where  (raceeth in (1,2,3)) and (rgendermenop = 3) and (0 < bmd_fn < 5 ) and ( fld ^= .  ) and (age_cat in ( 3, 4, 5) ) and  (hepat_flag ^= 1 ) and (alc_flag ^= 1) and (renal_flag ^= 1) and (thyro_flag ^= 1 ) and (steroid_use = 1 ) and (preg_flag ^= 1) ;
RUN;
*/


/* S6 Table and Figure 2B. */

%macro show_vit_d_mean( bmi_lower , bmi_upper);
PROC DESCRIPT  data = nh3 filetype=SAS design=wr; 
  nest ststr psu;
  weight sweight ;
  var vitamin_d ;
  print nsum  mean semean lowmean upmean;
  subpopx  (fld_alt3n = 1) and ( &bmi_lower <= bmi < &bmi_upper ) and (raceeth in (1,2,3)) and (0 < bmd_fn < 5 ) and ( fld != .  ) and (age_cat in ( 3, 4, 5) ) and  (hepat_flag != 1 ) and (alc_flag != 1) and (renal_flag != 1) and (thyro_flag != 1 ) and (steroid_use = 1 ) and (preg_flag != 1) ;
RUN; /* HA NAFLD */

PROC DESCRIPT  data = nh3 filetype=SAS design=wr; 
  nest ststr psu;
  weight sweight ;
  var vitamin_d ;
  print nsum  mean semean lowmean upmean;
  subpopx  (fld_alt3n = 2) and ( &bmi_lower <= bmi < &bmi_upper )  and (raceeth in (1,2,3)) and (0 < bmd_fn < 5 ) and ( fld != .  ) and (age_cat in ( 3, 4, 5) ) and  (hepat_flag != 1 ) and (alc_flag != 1) and (renal_flag != 1) and (thyro_flag != 1 ) and (steroid_use = 1 ) and (preg_flag != 1) ;
RUN; /* NA NAFLD */

PROC DESCRIPT  data = nh3 filetype=SAS design=wr; 
  nest ststr psu;
  weight sweight ;
  var vitamin_d ;
  print nsum  mean semean lowmean upmean;
  subpopx  (fld_alt3n = 3) and ( &bmi_lower <= bmi < &bmi_upper )  and (raceeth in (1,2,3)) and (0 < bmd_fn < 5 ) and ( fld != .  ) and (age_cat in ( 3, 4, 5) ) and  (hepat_flag != 1 ) and (alc_flag != 1) and (renal_flag != 1) and (thyro_flag != 1 ) and (steroid_use = 1 ) and (preg_flag != 1) ;
RUN; /* Normal */
%mend;

%show_vit_d_mean (15 , 40) ; /* Number of people  */
%show_vit_d_mean (15 , 20) ;
%show_vit_d_mean (20 , 25) ;
%show_vit_d_mean (25 , 30) ;
%show_vit_d_mean (30 , 35) ;
%show_vit_d_mean (35 , 40) ;
