# Supplementary material for: Nonalcoholic fatty liver disease with elevated alanine aminotransferase levels is negatively associated with bone mineral density: Cross-sectional study in U.S. adults
Source: PLoS One. 2018 Jun 13;13(6):e0197900. doi: 10.1371/journal.pone.0197900 (PMC5999215; doi:10.1371/journal.pone.0197900)
Supplement: S2 File — (ZIP) [file pone.0197900.s016.zip › Revised_v2_PLOS_ONE_SourceCode/Xclude_fractures_sensitivity_analysis.sas]

libname thesis "./";
DATA nh3;   set thesis.nhanes3final;  RUN;
PROC SORT data = nh3;   by ststr psu ; RUN;
options ls=132; 

/*
PROC DESCRIPT  data = nh3 filetype=SAS design=wr; 
  nest ststr psu;
  weight sweight ;
  var age;
  subpopx (0 < bmd_fn < 5 ) and ( fld != .  ) and (age_cat in ( 3, 4, 5) ) and  (hepat_flag != 1 ) and (alc_flag != 1) and (renal_flag != 1) and (thyro_flag != 1 ) and (preg_flag != 1) ;
RUN; */  /* Mean is 54*/
/*
PROC DESCRIPT  data = nh3 filetype=SAS design=wr; 
  nest ststr psu;
  weight sweight ;
  var bmi;
  subpopx (0 < bmd_fn < 5 ) and ( fld != .  ) and (age_cat in ( 3, 4, 5) ) and  (hepat_flag != 1 ) and (alc_flag != 1) and (renal_flag != 1) and (thyro_flag != 1 ) and (preg_flag != 1) ;
RUN;  */ /* Mean is 27 */

DATA nh3;
  set nh3;
  bmd_fn2 = 10 * bmd_fn ;
  bmd_fn3 = 100 * bmd_fn ; 

  c_bmi = bmi - 27 ;
  c_age = age - 54 ;

  glucose_mg = glucose * 18 ;

  bmi_cat = . ;
  if 0 < bmi < 25 then bmi_cat = 1; 
  else if 25 <= bmi < 30 then bmi_cat = 2;
  else if 30 <= bmi < 35 then bmi_cat = 3; 
  else if 35 <= bmi < 90 then bmi_cat = 4;
  else bmi_cat = .; 

  /* Reverse order coding */

  rgendermenop = . ;
  if gendermenop = 1 then rgendermenop = 3; /* Males (reference) */
  else if gendermenop = 2 then rgendermenop = 2; /* Premenop */ 
  else if gendermenop = 3 then rgendermenop = 1; /* Postmenop */
  else rgendermenop = . ;

  rraceeth3 = . ;
  if raceeth = 1 then rraceeth3 = 3; /* White (reference) */
  else if raceeth = 2 then rraceeth3 = 1;  /* Black */
  else if raceeth = 3 then rraceeth3 = 2;  /* Mexican-American */
  else if raceeth = 4 then rraceeth3 = . ; 
  else rraceeth3 = . ; 

  rage_cat3 = . ;
  if age_cat = 3 then rage_cat3 = 3; /* 40-50 y.o. (reference) */
  else if age_cat = 4 then rage_cat3 = 2;  /* 50-60 y.o. */
  else if age_cat = 5 then rage_cat3 = 1;  /* 60-75 y.o. */
  else rage_cat3 = . ;

  rbmi_cat4 = . ;
  if 0 < bmi < 25 then rbmi_cat4 = 4;  /* -25 (reference) */ 
  else if 25 <= bmi < 30 then rbmi_cat4 = 3;  /* 25-30 */
  else if 30 <= bmi < 35 then rbmi_cat4 = 2;  /* 30-35 */
  else if 35 <= bmi < 90 then rbmi_cat4 = 1;  /* 35-   */
  else bmi_cat4 = .; 

  rsmk_cat3 = . ;
  if smk = 1 then rsmk_cat3 = 3 ;  /* Never */
  else if smk = 2 then rsmk_cat3 = 2;  /* Ever */
  else if smk = 3 then rsmk_cat3 = 1;  /* Current */
  else rsmk_cat3 = .; 

  rfld4 = .;
  if fld4 = . then rfld4 = . ;
  else if fld4 = 4 then rfld4 = 1 ;
  else if fld4 = 3 then rfld4 = 2 ;
  else if fld4 = 2 then rfld4 = 3 ;
  else if fld4 = 1 then rfld4 = 4 ;

  wb_race = .;
  if raceeth = . then wb_race = . ;
  else if raceeth = 3 then wb_race = . ;
  else if raceeth = 1 then wb_race = 2 ; /* White (reference) */
  else if raceeth = 2 then wb_race = 1 ; /* Black (reference) */

RUN;


/****************************************************/
/* This is basal characteristics in the secondary analysis.          */
/* Creating baseline characteristics by ALT & NAFLD category.  */
/****************************************************/

/* Run to obtain numbers of people. */
PROC CROSSTAB data = nh3 filetype=SAS design=wr;
  nest ststr psu;
  weight sweight ;
  
  subgroup fld_alt3n ;
  level    3   ;

  table fld_alt3n  ;
  subpopx (bone_fx != 1) and (osteo_trt != 1) and (0 < bmd_fn < 5 ) and ( fld != .  ) and (age_cat in ( 3, 4, 5) ) and  (hepat_flag != 1 ) and (alc_flag != 1) and (renal_flag != 1) and (thyro_flag != 1 ) and (steroid_use = 1 ) and (preg_flag != 1) ;
RUN; 

/* HA-NAFLD: 314 , NA-NAFLD: 1124 , Non-NAFLD: 3954 */

/* Gender */

PROC CROSSTAB data = nh3 filetype=SAS design=wr;
  nest ststr psu;
  weight sweight ;
  
  subgroup fld_alt3n gendermenop ;
  level    3   3       ;

  table fld_alt3n * gendermenop ;
  subpopx (bone_fx != 1) and (osteo_trt != 1) and (0 < bmd_fn < 5 ) and ( fld != .  ) and (age_cat in ( 3, 4, 5) ) and  (hepat_flag != 1 ) and (alc_flag != 1) and (renal_flag != 1) and (thyro_flag != 1 ) and (steroid_use = 1 ) and (preg_flag != 1) ;
RUN; 
PROC CROSSTAB data = nh3 filetype=SAS design=wr;
  nest ststr psu;
  weight sweight ;
  
  subgroup fld_alt3n gendermenop ;
  level    3   3       ;

  TEST CHISQ;
  table fld_alt3n * gendermenop ;
  subpopx (bone_fx != 1) and (osteo_trt != 1) and (0 < bmd_fn < 5 ) and ( fld != .  ) and (age_cat in ( 3, 4, 5) ) and  (hepat_flag != 1 ) and (alc_flag != 1) and (renal_flag != 1) and (thyro_flag != 1 ) and (steroid_use = 1 ) and (preg_flag != 1) ;
RUN; 


/*********************************************************/
/*  fld_alt3n analysis      */
/*********************************************************/
PROC FREQ data = nh3;
  tables fld * fld_alt3n ; 
RUN;


/* Full model (Exposure: HA NAFLD and NA NAFLD) */
PROC REGRESS  data = nh3 filetype=SAS design=wr; 
  nest ststr psu;
  weight sweight ;
  subgroup fld     female gendermenop bmi_cat age_cat  raceeth  wb_race rgendermenop rraceeth3  rsmk_cat3 fld_alt fld_alt2 fld_alt3n ; 
  level    2       2      3           3       5         4        2      3            3          3         3       3        3;
  model bmd_fn3 = fld_alt3n rgendermenop rraceeth3 c_age c_bmi   fld_alt3n * rgendermenop fld_alt3n * rraceeth3 fld_alt3n * c_age fld_alt3n * c_bmi ; 

  subpopx  (bone_fx != 1) and (osteo_trt != 1) and (0 < bmd_fn < 5 ) and ( fld != .  ) and (age_cat in ( 3, 4, 5) ) and  (hepat_flag != 1 ) and (alc_flag != 1) and (renal_flag != 1) and (thyro_flag != 1 ) and (steroid_use = 1 ) and (preg_flag != 1) ;
RUN; 

/* Drop fld_alt3n * RGENDERMENOP, because p = 0.7303 */
PROC REGRESS  data = nh3 filetype=SAS design=wr; 
  nest ststr psu;
  weight sweight ;
  subgroup fld     female gendermenop bmi_cat age_cat  raceeth  wb_race rgendermenop rraceeth3  rsmk_cat3 fld_alt fld_alt2 fld_alt3n ; 
  level    2       2      3           3       5         4        2      3            3          3         3       3        3;
  model bmd_fn3 = fld_alt3n rgendermenop rraceeth3 c_age c_bmi  fld_alt3n * rraceeth3 fld_alt3n * c_age fld_alt3n * c_bmi ; 

  subpopx  (bone_fx != 1) and (osteo_trt != 1) and (0 < bmd_fn < 5 ) and ( fld != .  ) and (age_cat in ( 3, 4, 5) ) and  (hepat_flag != 1 ) and (alc_flag != 1) and (renal_flag != 1) and (thyro_flag != 1 ) and (steroid_use = 1 ) and (preg_flag != 1) ;
RUN; 


/* Drop fld_alt3n * c_age  , p = 0.7039  */ 
PROC REGRESS  data = nh3 filetype=SAS design=wr; 
  nest ststr psu;
  weight sweight ;
  subgroup fld     female gendermenop bmi_cat age_cat  raceeth  wb_race rgendermenop rraceeth3  rsmk_cat3 fld_alt fld_alt2 fld_alt3n ; 
  level    2       2      3           3       5         4        2      3            3          3         3       3        3;
  model bmd_fn3 = fld_alt3n rgendermenop rraceeth3 c_age c_bmi  fld_alt3n * rraceeth3  fld_alt3n * c_bmi ; 

  subpopx  (bone_fx != 1) and (osteo_trt != 1) and (0 < bmd_fn < 5 ) and ( fld != .  ) and (age_cat in ( 3, 4, 5) ) and  (hepat_flag != 1 ) and (alc_flag != 1) and (renal_flag != 1) and (thyro_flag != 1 ) and (steroid_use = 1 ) and (preg_flag != 1) ;
RUN; 


/* Drop RRACEETH3 * fld_alt3n, p = 0.6923  */ 
/* This is the final model. */ 
/* fld_alt3n * c_bmi remains. p = 0.0082 */
PROC REGRESS  data = nh3 filetype=SAS design=wr; 
  nest ststr psu;
  weight sweight ;
  subgroup fld     female gendermenop bmi_cat age_cat  raceeth  wb_race rgendermenop rraceeth3  rsmk_cat3 fld_alt fld_alt2 fld_alt3n ; 
  level    2       2      3           3       5         4        2      3            3          3         3       3        3;
  model bmd_fn3 = fld_alt3n rgendermenop rraceeth3 c_age c_bmi   fld_alt3n * c_bmi ; 

  subpopx  (bone_fx != 1) and (osteo_trt != 1) and (0 < bmd_fn < 5 ) and ( fld != .  ) and (age_cat in ( 3, 4, 5) ) and  (hepat_flag != 1 ) and (alc_flag != 1) and (renal_flag != 1) and (thyro_flag != 1 ) and (steroid_use = 1 ) and (preg_flag != 1) ;
RUN; 

/* Excluding all the interaction terms.  */
PROC REGRESS  data = nh3 filetype=SAS design=wr; 
  nest ststr psu;
  weight sweight ;
  subgroup fld     female gendermenop bmi_cat age_cat  raceeth  wb_race rgendermenop rraceeth3  rsmk_cat3 fld_alt fld_alt2 fld_alt3n ; 
  level    2       2      3           3       5         4        2      3            3          3         3       3        3;
  model bmd_fn3 = fld_alt3n rgendermenop rraceeth3 c_age c_bmi   ; 

  subpopx  (bone_fx != 1) and (osteo_trt != 1) and (0 < bmd_fn < 5 ) and ( fld != .  ) and (age_cat in ( 3, 4, 5) ) and  (hepat_flag != 1 ) and (alc_flag != 1) and (renal_flag != 1) and (thyro_flag != 1 ) and (steroid_use = 1 ) and (preg_flag != 1) ;
RUN; 

/*  Statistically siginificant beta coefficient for HA NAFLD on BMD  :   -0.0253 (-0.0493 , -0.0012)  p = 0.040 */
